# Supplementary material for: Genetic architecture of the response of Arabidopsis thaliana to a native plant-growth-promoting bacterial strain
Source: Front Plant Sci. 2023 Nov 9;14:1266032. doi: 10.3389/fpls.2023.1266032 (PMC10665851; doi:10.3389/fpls.2023.1266032)
Supplement: Supplementary file 1 [file Table_1.xlsx]

## Sheet: Table S2
SUPPLEMENTARY TABLE S2 | Genotypic values of the 54 populations at 14 dai, 21 dai and 28 dai for the score of plant growth in absence of OTU6_Psi_1 (mock), the score of plant growth in presence of OTU6_Psi_1 and the plant growth response to OTU6_Psi_1 inoculation (expressed in percentage relative to the mock treatment).
pop	mock_14dai	OTU6_Psi_1_14dai	Response_14dai	mock_21dai	OTU6_Psi_1_21dai	Response_21dai	mock_28dai	OTU6_Psi_1_28dai	Response_28dai
ANGE-B	2.1027	1.9419	-7.64731	2.9531	2.9344	-0.633233	3.6147	4.1802	15.6445
AULO-A	2.4664	2.549	3.34901	3.8673	3.644	-5.77405	4.6208	4.5028	-2.55367
BANI-B	2.5286	2.4089	-4.73384	3.8203	3.3912	-11.2321	4.6559	4.0969	-12.0063
BARA-B	2.4177	2.412	-0.235761	4.0959	3.7819	-7.6662	4.7894	4.8839	1.97311
BELC-C	1.7594	1.8953	7.72422	2.5747	2.9632	15.0891	3.4807	4.0133	15.3015
CAMA-C	2.269	2.5947	14.3543	3.41	3.7715	10.6012	4.3385	4.7845	10.2801
CASS-A	1.9518	1.8127	-7.12675	2.6906	2.6686	-0.817661	3.1044	3.3833	8.98402
CAST-A	2.0993	2.1113	0.571619	3.0362	3.3438	10.1311	3.6265	4.6309	27.6961
CAZA-B	2.2785	2.2143	-2.81764	3.348	3.2691	-2.35663	4.0821	4.27	4.60302
CERN-A	2.5463	2.4411	-4.13148	3.7551	3.5674	-4.99854	4.6089	4.7222	2.45829
CHEI-A	1.6768	2.1676	29.27	2.3224	3.0982	33.4051	2.832	4.3139	52.327
CIER-A	2.222	2.2763	2.44374	3.3414	3.5581	6.48531	3.9907	4.3611	9.28158
CIER-B	2.1116	2.2155	4.92044	2.8061	3.0219	7.69039	3.6804	4.1139	11.7786
CLAR-A	2.5004	1.9437	-22.2644	3.58	3.2134	-10.2402	4.3052	4.8294	12.176
CLAR-B	2.2425	1.944	-13.311	3.5555	3.0761	-13.4833	4.2099	4.156	-1.28032
CLAR-C	2.1655	2.2871	5.61533	3.4728	3.3021	-4.91534	4.0892	4.6263	13.1346
COLO-A	2.3419	2.439	4.14621	3.5906	3.6256	0.974767	4.6803	4.724	0.933701
COLO-B	1.957	2.3775	21.487	3.0824	3.5389	14.8099	3.8158	4.1781	9.49473
DECA-A	1.9853	1.7811	-10.2856	2.8282	2.7127	-4.08387	4.6376	3.5254	-23.9822
DIEU-A	2.2517	2.3681	5.16943	3.6356	3.9331	8.18297	4.3828	5.0187	14.509
ESPE-B	2.4236	2.4078	-0.651923	3.4956	3.4182	-2.21421	4.3014	4.5509	5.80044
FAYA-A	2.5924	2.3869	-7.92702	3.8838	3.5492	-8.61527	4.6363	4.7873	3.25691
FERR-A	1.9641	1.9185	-2.32167	2.9852	2.7328	-8.45504	3.6279	3.5465	-2.24372
GAIL-A	2.4777	2.2178	-10.4896	3.669	3.4285	-6.55492	4.3191	4.2196	-2.30372
LABA-B	2.5019	2.3772	-4.98421	3.731	3.3215	-10.9756	4.2419	4.275	0.780311
LABA-C	2.2735	2.5503	12.1751	3.7646	3.8509	2.29241	4.6352	4.8916	5.53158
LABA-D	2.4925	2.4051	-3.50652	3.56	3.8169	7.21629	4.509	5.0773	12.6037
LABAS-B	2.4994	2.341	-6.33752	3.9958	3.5388	-11.437	4.5525	4.5382	-0.314113
LACR-A	2.0322	2.1832	7.43037	3.4344	3.4396	0.151409	4.3543	4.346	-0.190616
LACR-C	2.5046	2.4578	-1.86856	4.0137	3.7898	-5.57839	4.595	5.423	18.0196
LAGR-A	2.518	2.2199	-11.8388	3.8577	3.474	-9.94634	4.8193	4.4364	-7.94514
LAMA-B	2.2056	1.8872	-14.436	3.349	2.9004	-13.395	4.1037	3.8961	-5.05885
LANT-C	1.9001	2.1688	14.1414	2.9936	3.1798	6.21994	3.576	4.1503	16.0598
LUZE-B	1.8346	1.9377	5.61975	2.586	2.819	9.01005	3.3265	3.5646	7.15767
MAZA-A	2.0471	2.349	14.7477	3.2158	3.5616	10.7532	3.9598	5.1024	28.855
MERE-A	2.0276	2.0034	-1.19353	2.8719	2.6293	-8.44737	3.1962	3.1966	0.0125149
MERV-A	2.0623	2.3474	13.8244	3.2014	3.7118	15.943	3.9807	5.0313	26.3923
MERV-B	2.4418	2.2539	-7.69514	3.9095	3.0288	-22.5272	5.1757	3.6721	-29.0511
MONB-A	2.1201	1.9446	-8.27791	3.1493	2.9975	-4.82012	3.7504	3.9257	4.67417
MONF-A	2.1916	2.179	-0.574922	3.5709	3.695	3.47531	4.4025	5.2117	18.3805
MONT-A	1.5311	1.9411	26.7781	2.1365	2.473	15.7501	2.8229	3.6321	28.6656
MONTI-A	2.4553	2.5315	3.10349	3.8102	3.8865	2.00252	4.7053	5.0728	7.81034
MONTI-B	2.1184	1.9312	-8.83686	3.2587	2.9001	-11.0044	4.0954	3.7575	-8.25072
MONTM-A	2.0559	2.0741	0.885257	3.1804	3.0354	-4.55917	3.6838	3.8456	4.3922
MONTM-B	2.5063	2.2315	-10.9644	3.6122	3.4202	-5.31532	4.3452	4.6865	7.85464
MOUL-A	2.2392	2.3631	5.53323	3.52	3.7197	5.6733	4.6818	4.8342	3.25516
NAUV-B	2.6173	2.4481	-6.46468	4.1601	3.6409	-12.4805	4.7328	5.0306	6.29226
NAYR-A	2.3508	2.3614	0.45091	3.8322	3.959	3.3088	4.7828	5.2129	8.99264
SAMA-A	2.051	2.0454	-0.273038	2.9485	3.0796	4.44633	3.7862	4.0129	5.98753
SAUB-C	2.2257	2.2804	2.45765	3.4436	3.3411	-2.97654	4.529	4.2748	-5.61272
SAUR-A	2.5174	2.6662	5.91086	4.0041	4.0873	2.07787	4.7206	5.7459	21.7197
SEIS-A	2.3547	2.4794	5.29579	4.0729	3.77	-7.43696	4.851	4.9627	2.30262
TARN-C	2.3265	2.0997	-9.74855	3.4286	3.0534	-10.9432	4.2931	3.9108	-8.90499
VALE-A	2.482	2.4214	-2.44158	3.8538	3.4514	-10.4416	4.3878	4.5263	3.15648

## Sheet: Table S3
SUPPLEMENTARY TABLE S3 | The genetic architecture associated with natural variation of the plant growth response (PGR) at 14 dai, 21 dai and 28 dai with the list of 570 top SNPs. rho: Sperman’s correlation coefficient between the level of PGR to OTU6_Psi_1 and the standardized allele frequencies of a given top SNP. pvalue: level of significance of the rho values. Lindley: values of the Lindley pr…
trait	QTL No.	chromosome	position	SNP_ID	rho	pvalue	Lindley
Response_14dai	QTL1	1	9766665	1_9766665	0.357957	0.00818544	0.086958
Response_14dai	QTL1	1	9766715	1_9766715	0.433657	0.00116836	1.01938
Response_14dai	QTL1	1	9766789	1_9766789	0.318773	0.0191953	0.736188
Response_14dai	QTL1	1	9766801	1_9766801	0.421079	0.00166332	1.51521
Response_14dai	QTL1	1	9766900	1_9766900	0.544578	2.81587e-05	4.0656
Response_14dai	QTL1	1	9766912	1_9766912	0.378311	0.00505113	4.36221
Response_14dai	QTL1	1	9766921	1_9766921	0.32754	0.0159979	4.15815
Response_14dai	QTL1	1	9766993	1_9766993	0.381132	0.00471361	4.4848
Response_14dai	QTL1	1	9767107	1_9767107	0.451496	0.00069255	5.64434
Response_14dai	QTL1	1	9767264	1_9767264	0.415514	0.00193695	6.35723
Response_14dai	QTL1	1	9767308	1_9767308	0.371603	0.00594091	6.58337
Response_14dai	QTL2	1	16304408	1_16304408	0.476806	0.000314694	1.50211
Response_14dai	QTL2	1	16304430	1_16304430	0.32106	0.0183126	1.23936
Response_14dai	QTL2	1	16304433	1_16304433	0.460263	0.000530347	2.5148
Response_14dai	QTL2	1	16304577	1_16304577	0.586812	4.8789e-06	5.82648
Response_14dai	QTL2	1	16304596	1_16304596	0.432056	0.00122294	6.73908
Response_14dai	QTL3	1	16342196	1_16342196	0.622413	9.58613e-07	4.01836
Response_14dai	QTL3	1	16342200	1_16342200	0.300858	0.0274509	3.5798
Response_14dai	QTL3	1	16342207	1_16342207	0.568744	1.05834e-05	6.55517
Response_14dai	QTL4	2	16387724	2_16387724	0.414828	0.00197334	0.704799
Response_14dai	QTL4	2	16387840	2_16387840	0.379836	0.00486613	1.01761
Response_14dai	QTL4	2	16387983	2_16387983	0.457824	0.000571607	2.26052
Response_14dai	QTL4	2	16387985	2_16387985	0.392643	0.0035337	2.71229
Response_14dai	QTL4	2	16387988	2_16387988	0.359558	0.00788853	2.81529
Response_14dai	QTL4	2	16388034	2_16388034	0.329979	0.015194	2.63362
Response_14dai	QTL4	2	16388057	2_16388057	0.354145	0.00893198	2.68267
Response_14dai	QTL4	2	16388063	2_16388063	0.410482	0.00221834	3.33664
Response_14dai	QTL4	2	16388076	2_16388076	0.418487	0.00178612	4.08473
Response_14dai	QTL4	2	16388084	2_16388084	0.382199	0.00459119	4.42281
Response_14dai	QTL4	2	16388092	2_16388092	0.433962	0.00115821	5.35902
Response_14dai	QTL4	2	16388581	2_16388581	0.425119	0.00148695	6.18672
Response_14dai	QTL5	3	6124564	3_6124564	-0.400724	0.00287015	0.542095
Response_14dai	QTL5	3	6124580	3_6124580	-0.403316	0.00268219	1.11361
Response_14dai	QTL5	3	6125020	3_6125020	-0.443796	0.000870744	2.17371
Response_14dai	QTL5	3	6125629	3_6125629	0.32975	0.0152679	1.98994
Response_14dai	QTL5	3	6125769	3_6125769	0.263427	0.0545514	1.25313
Response_14dai	QTL5	3	6125772	3_6125772	0.406061	0.00249521	1.85602
Response_14dai	QTL5	3	6125837	3_6125837	-0.488393	0.00021511	3.52336
Response_14dai	QTL5	3	6125888	3_6125888	-0.42611	0.00144634	4.36309
Response_14dai	QTL5	3	6125934	3_6125934	-0.470402	0.000386273	5.7762
Response_14dai	QTL5	3	6125975	3_6125975	-0.363827	0.00714234	5.92236
Response_14dai	QTL6	4	694305	4_694305	-0.46964	0.000395716	1.40262
Response_14dai	QTL6	4	694479	4_694479	-0.502954	0.000130971	3.28544
Response_14dai	QTL6	4	694547	4_694547	-0.379989	0.00484796	3.59988
Response_14dai	QTL6	4	694626	4_694626	-0.271203	0.0476094	2.92219
Response_14dai	QTL6	4	694769	4_694769	-0.457824	0.000571607	4.16509
Response_14dai	QTL6	4	694780	4_694780	-0.42794	0.00137398	5.02711
Response_14dai	QTL6	4	694781	4_694781	-0.161578	0.242361	3.64265
Response_14dai	QTL6	4	694810	4_694810	-0.481685	0.000268522	5.21367
Response_14dai	QTL6	4	694916	4_694916	0.411931	0.00213381	5.88451
Response_14dai	QTL6	4	695027	4_695027	0.356661	0.0084329	5.95854
Response_14dai	QTL7	4	696315	4_696315	-0.4579	0.000570274	1.24392
Response_14dai	QTL7	4	696401	4_696401	-0.427482	0.00139176	2.10035
Response_14dai	QTL7	4	696402	4_696402	-0.412464	0.0021034	2.77743
Response_14dai	QTL7	4	696410	4_696410	-0.493501	0.00018117	4.51935
Response_14dai	QTL7	4	696457	4_696457	-0.391043	0.00368026	4.95347
Response_14dai	QTL7	4	696460	4_696460	-0.383572	0.00443793	5.30629
Response_14dai	QTL8	4	10817510	4_10817510	-0.494492	0.000175182	1.75651
Response_14dai	QTL8	4	10817521	4_10817521	-0.554488	1.90001e-05	4.47775
Response_14dai	QTL8	4	10817522	4_10817522	-0.477721	0.00030552	5.99271
Response_14dai	QTL8	4	10817564	4_10817564	-0.441586	0.000929061	7.02467
Response_14dai	QTL9	4	12303600	4_12303600	-0.390966	0.00368737	0.433283
Response_14dai	QTL9	4	12303692	4_12303692	-0.490909	0.000197727	2.13722
Response_14dai	QTL9	4	12303845	4_12303845	-0.496627	0.000162897	3.9253
Response_14dai	QTL9	4	12303940	4_12303940	0.366876	0.00664794	4.10262
Response_14dai	QTL9	4	12303948	4_12303948	-0.257862	0.0600097	3.3244
Response_14dai	QTL9	4	12303958	4_12303958	-0.423442	0.00155801	4.13183
Response_14dai	QTL9	4	12304027	4_12304027	-0.524452	6.05688e-05	6.34958
Response_14dai	QTL9	4	12304054	4_12304054	-0.514542	8.69353e-05	8.41038
Response_14dai	QTL9	4	12304078	4_12304078	-0.46499	0.000458012	9.74951
Response_14dai	QTL10	4	13128852	4_13128852	0.457824	0.000571607	1.2429
Response_14dai	QTL10	4	13129026	4_13129026	0.336764	0.0131384	1.12436
Response_14dai	QTL10	4	13129149	4_13129149	0.467124	0.000428387	2.49252
Response_14dai	QTL10	4	13129249	4_13129249	0.482371	0.000262551	4.07331
Response_14dai	QTL10	4	13129261	4_13129261	0.321898	0.0179978	3.81809
Response_14dai	QTL10	4	13129268	4_13129268	0.261902	0.0560049	3.06986
Response_14dai	QTL10	4	13129312	4_13129312	0.438384	0.00101978	4.06136
Response_14dai	QTL10	4	13129445	4_13129445	0.344692	0.0110447	4.0182
Response_14dai	QTL10	4	13129573	4_13129573	0.420316	0.00169863	4.7881
Response_14dai	QTL10	4	13129637	4_13129637	0.440747	0.000952089	5.80943
Response_14dai	QTL10	4	13129649	4_13129649	0.389365	0.00383956	6.22515
Response_14dai	QTL10	4	13129654	4_13129654	0.450962	0.000703741	7.37773
Response_14dai	QTL10	4	13129673	4_13129673	0.414675	0.00198151	8.08074
Response_14dai	QTL11	5	1773695	5_1773695	0.580027	6.5534e-06	3.18353
Response_14dai	QTL11	5	1773700	5_1773700	0.55182	2.11457e-05	5.85831
Response_14dai	QTL11	5	1773742	5_1773742	0.645283	3.17178e-07	10.357
Response_14dai	QTL11	5	1773873	5_1773873	-0.0844292	0.542812	8.62236
Response_14dai	QTL11	5	1774051	5_1774051	-0.145645	0.292427	7.15634
Response_14dai	QTL11	5	1774091	5_1774091	0.383572	0.00443793	7.50916
Response_14dai	QTL11	5	1774283	5_1774283	0.399581	0.00295674	8.03835
Response_14dai	QTL11	5	1774289	5_1774289	0.592377	3.81575e-06	11.4568
Response_14dai	QTL12	5	1789840	5_1789840	0.376024	0.00534027	0.272436
Response_14dai	QTL12	5	1789918	5_1789918	0.406518	0.0024652	0.880584
Response_14dai	QTL12	5	1789919	5_1789919	0.359558	0.00788853	0.983588
Response_14dai	QTL12	5	1789991	5_1789991	0.282333	0.0389505	0.393074
Response_14dai	QTL12	5	1790187	5_1790187	0.370688	0.00607235	0.609717
Response_14dai	QTL12	5	1790354	5_1790354	0.492815	0.000185424	2.34155
Response_14dai	QTL12	5	1790423	5_1790423	0.397751	0.00310013	2.85017
Response_14dai	QTL12	5	1790428	5_1790428	0.384791	0.00430552	3.21615
Response_14dai	QTL12	5	1790615	5_1790615	0.10951	0.429437	1.58325
Response_14dai	QTL12	5	1790788	5_1790788	0.432361	0.00121237	2.49961
Response_14dai	QTL12	5	1790893	5_1790893	0.230417	0.0937245	1.52776
Response_14dai	QTL12	5	1790902	5_1790902	0.419783	0.00172374	2.29129
Response_14dai	QTL12	5	1790930	5_1790930	0.500133	0.000144417	4.13167
Response_14dai	QTL12	5	1790941	5_1790941	0.389365	0.00383956	4.54739
Response_14dai	QTL12	5	1790955	5_1790955	-0.302001	0.0268466	4.1185
Response_14dai	QTL12	5	1791014	5_1791014	0.296436	0.0298963	3.64288
Response_14dai	QTL12	5	1791048	5_1791048	0.381056	0.00472246	3.96871
Response_14dai	QTL12	5	1791086	5_1791086	0.505012	0.000121896	5.88272
Response_14dai	QTL12	5	1791092	5_1791092	0.392643	0.0035337	6.33449
Response_14dai	QTL13	5	18541798	5_18541798	-0.354984	0.00876283	0.0573556
Response_14dai	QTL13	5	18541802	5_18541802	-0.369392	0.00626293	0.260578
Response_14dai	QTL13	5	18541899	5_18541899	-0.415437	0.00194096	0.97256
Response_14dai	QTL13	5	18542133	5_18542133	-0.457061	0.000585085	2.20534
Response_14dai	QTL13	5	18542136	5_18542136	-0.56013	1.51139e-05	5.02597
Response_14dai	QTL13	5	18542150	5_18542150	-0.0470745	0.7347	3.15986
Response_14dai	QTL13	5	18542175	5_18542175	-0.429236	0.00132471	4.03773
Response_14dai	QTL13	5	18542181	5_18542181	-0.46316	0.000484875	5.3521
Response_14dai	QTL13	5	18542388	5_18542388	-0.454088	0.000640452	6.54562
Response_14dai	QTL14	5	18841561	5_18841561	-0.476196	0.000320948	1.49357
Response_14dai	QTL14	5	18841585	5_18841585	-0.456909	0.000587815	2.72432
Response_14dai	QTL14	5	18841603	5_18841603	-0.40263	0.00273085	3.28803
Response_14dai	QTL14	5	18841720	5_18841720	-0.540995	3.23761e-05	5.7778
Response_14dai	QTL14	5	18841738	5_18841738	-0.283095	0.0384088	5.19337
Response_14dai	QTL14	5	18841739	5_18841739	-0.424433	0.00151566	6.01277
Response_14dai	QTL14	5	18841765	5_18841765	-0.481075	0.000273934	7.57512
Response_21dai	QTL15	1	7986738	1_7986738	0.428016	0.00137103	0.862951
Response_21dai	QTL15	1	7986768	1_7986768	0.40385	0.00264488	1.44054
Response_21dai	QTL15	1	7987127	1_7987127	0.443568	0.000876619	2.49773
Response_21dai	QTL15	1	7987167	1_7987167	0.535735	3.96376e-05	4.89963
Response_21dai	QTL15	1	7987223	1_7987223	0.495178	0.000171144	6.66627
Response_21dai	QTL15	1	7987317	1_7987317	0.490375	0.000201303	8.36242
Response_21dai	QTL16	1	11931990	1_11931990	-0.451039	0.000702133	1.15358
Response_21dai	QTL16	1	11932016	1_11932016	-0.394244	0.00339235	1.62308
Response_21dai	QTL16	1	11932045	1_11932045	-0.438308	0.00102204	2.61361
Response_21dai	QTL16	1	11932183	1_11932183	-0.540537	3.29548e-05	5.09569
Response_21dai	QTL16	1	11932200	1_11932200	-0.48481	0.000242288	6.71136
Response_21dai	QTL16	1	11932614	1_11932614	-0.351782	0.00942407	6.73712
Response_21dai	QTL16	1	11932667	1_11932667	-0.405146	0.0025562	7.32953
Response_21dai	QTL16	1	11932723	1_11932723	-0.355899	0.0085815	7.39597
Response_21dai	QTL16	1	11932760	1_11932760	-0.384791	0.00430552	7.76194
Response_21dai	QTL16	1	11932761	1_11932761	-0.409415	0.00228253	8.40352
Response_21dai	QTL16	1	11932763	1_11932763	-0.416733	0.00187375	9.13081
Response_21dai	QTL17	2	16014416	2_16014416	0.477034	0.000312377	1.50532
Response_21dai	QTL17	2	16014442	2_16014442	0.494492	0.000175182	3.26183
Response_21dai	QTL17	2	16014529	2_16014529	0.530093	4.90812e-05	5.57092
Response_21dai	QTL18	3	15375157	3_15375157	0.544578	2.81587e-05	2.55039
Response_21dai	QTL18	3	15375211	3_15375211	0.503716	0.00012754	4.44474
Response_21dai	QTL18	3	15375234	3_15375234	0.505089	0.000121571	6.35991
Response_21dai	QTL19	3	15377396	3_15377396	0.475967	0.000323322	1.49036
Response_21dai	QTL19	3	15377449	3_15377449	-0.224319	0.10293	0.477822
Response_21dai	QTL19	3	15377466	3_15377466	0.538632	3.54707e-05	2.92795
Response_21dai	QTL19	3	15377493	3_15377493	0.425272	0.00148063	3.7575
Response_21dai	QTL19	3	15377498	3_15377498	0.515304	8.45824e-05	5.83022
Response_21dai	QTL19	3	15377558	3_15377558	0.437012	0.00106106	6.80449
Response_21dai	QTL19	3	15377566	3_15377566	0.432743	0.00119927	7.72557
Response_21dai	QTL19	3	15377588	3_15377588	0.111797	0.419816	6.10251
Response_21dai	QTL19	3	15377594	3_15377594	0.319078	0.0190755	5.82203
Response_21dai	QTL19	3	15377612	3_15377612	-0.0726129	0.600853	4.04327
Response_21dai	QTL19	3	15377622	3_15377622	0.521098	6.85276e-05	6.2074
Response_21dai	QTL19	3	15377640	3_15377640	0.389594	0.00381749	6.62562
Response_21dai	QTL19	3	15377662	3_15377662	0.449362	0.000738305	7.75739
Response_21dai	QTL20	3	18741725	3_18741725	0.568287	1.07878e-05	2.96707
Response_21dai	QTL20	3	18741733	3_18741733	0.435792	0.001099	3.92607
Response_21dai	QTL20	3	18741756	3_18741756	0.556852	1.72708e-05	6.68876
Response_21dai	QTL21	3	18742802	3_18742802	0.363674	0.00716789	0.144609
Response_21dai	QTL21	3	18742820	3_18742820	0.524376	6.07398e-05	2.36114
Response_21dai	QTL21	3	18742864	3_18742864	0.510959	9.88229e-05	4.36628
Response_21dai	QTL21	3	18742913	3_18742913	0.372975	0.00574845	4.60673
Response_21dai	QTL21	3	18742931	3_18742931	0.42268	0.00159131	5.40497
Response_21dai	QTL22	4	694305	4_694305	-0.528416	5.22662e-05	2.28178
Response_21dai	QTL22	4	694479	4_694479	-0.526205	5.67568e-05	4.52776
Response_21dai	QTL22	4	694547	4_694547	-0.48481	0.000242288	6.14343
Response_21dai	QTL23	4	8023731	4_8023731	-0.495102	0.000171588	1.76551
Response_21dai	QTL23	4	8023745	4_8023745	0.39615	0.00323063	2.25622
Response_21dai	QTL23	4	8023756	4_8023756	0.22165	0.107172	1.22614
Response_21dai	QTL23	4	8023759	4_8023759	0.3421	0.0116948	1.15815
Response_21dai	QTL23	4	8023939	4_8023939	-0.423671	0.00154814	1.96834
Response_21dai	QTL23	4	8024044	4_8024044	-0.52247	6.51619e-05	4.15434
Response_21dai	QTL23	4	8024102	4_8024102	-0.429541	0.00131335	5.03596
Response_21dai	QTL23	4	8024109	4_8024109	-0.501429	0.000138089	6.8958
Response_21dai	QTL24	4	11428155	4_11428155	-0.483743	0.00025097	1.60038
Response_21dai	QTL24	4	11428185	4_11428185	-0.456146	0.00060164	2.82104
Response_21dai	QTL24	4	11428190	4_11428190	-0.428931	0.00133616	3.69518
Response_21dai	QTL24	4	11428253	4_11428253	-0.471622	0.000371591	5.12512
Response_21dai	QTL24	4	11428269	4_11428269	-0.455536	0.000612911	6.33772
Response_21dai	QTL24	4	11428301	4_11428301	-0.0572899	0.679929	4.50526
Response_21dai	QTL24	4	11428311	4_11428311	-0.1336	0.334493	2.98087
Response_21dai	QTL24	4	11428335	4_11428335	-0.377473	0.00515551	3.2686
Response_21dai	QTL24	4	11428818	4_11428818	-0.433047	0.00118888	4.19346
Response_21dai	QTL24	4	11428953	4_11428953	-0.306499	0.0245776	3.80292
Response_21dai	QTL24	4	11428958	4_11428958	-0.259081	0.0587769	3.03371
Response_21dai	QTL24	4	11428997	4_11428997	-0.253897	0.0641614	2.22644
Response_21dai	QTL24	4	11429135	4_11429135	-0.376863	0.0052326	2.50772
Response_21dai	QTL24	4	11429150	4_11429150	-0.417877	0.00181617	3.24856
Response_21dai	QTL24	4	11429168	4_11429168	-0.405679	0.00252046	3.84708
Response_21dai	QTL24	4	11429246	4_11429246	-0.444864	0.000843792	4.92085
Response_21dai	QTL24	4	11429309	4_11429309	-0.0396036	0.775629	3.03119
Response_21dai	QTL24	4	11429345	4_11429345	-0.46316	0.000484875	4.34556
Response_21dai	QTL24	4	11429366	4_11429366	-0.446922	0.000793935	5.44578
Response_21dai	QTL24	4	11429389	4_11429389	-0.0366305	0.792095	3.547
Response_21dai	QTL24	4	11429464	4_11429464	-0.515456	8.41189e-05	5.62211
Response_21dai	QTL24	4	11429501	4_11429501	-0.461788	0.000505953	6.918
Response_21dai	QTL24	4	11429566	4_11429566	-0.524909	5.95522e-05	9.1431
Response_21dai	QTL24	4	11429703	4_11429703	-0.356737	0.00841817	9.21788
Response_21dai	QTL24	4	11429831	4_11429831	-0.383953	0.00439617	9.57481
Response_21dai	QTL24	4	11429877	4_11429877	-0.394016	0.00341223	10.0418
Response_21dai	QTL24	4	11429908	4_11429908	-0.404612	0.00259239	10.6281
Response_21dai	QTL24	4	11429964	4_11429964	-0.432438	0.00120974	11.5454
Response_21dai	QTL24	4	11430025	4_11430025	-0.308329	0.0237022	11.1706
Response_21dai	QTL24	4	11430033	4_11430033	-0.48016	0.000282239	12.72
Response_21dai	QTL24	4	11430300	4_11430300	-0.4409	0.000947864	13.7432
Response_21dai	QTL24	4	11430320	4_11430320	-0.0546979	0.693684	11.9021
Response_21dai	QTL24	4	11430369	4_11430369	-0.321593	0.0181118	11.6441
Response_21dai	QTL24	4	11430404	4_11430404	0.0888508	0.521819	9.92658
Response_21dai	QTL24	4	11430678	4_11430678	0.208538	0.130015	8.81259
Response_21dai	QTL24	4	11430707	4_11430707	-0.555098	1.8539e-05	11.5445
Response_21dai	QTL24	4	11430713	4_11430713	-0.487174	0.000224032	13.1942
Response_21dai	QTL24	4	11430757	4_11430757	-0.544349	2.84119e-05	15.7407
Response_21dai	QTL24	4	11430844	4_11430844	-0.458738	0.000555805	16.9958
Response_21dai	QTL24	4	11430970	4_11430970	-0.477721	0.00030552	18.5107
Response_21dai	QTL24	4	11431057	4_11431057	-0.425119	0.00148695	19.3384
Response_21dai	QTL24	4	11431071	4_11431071	0.0498189	0.719842	17.4812
Response_21dai	QTL24	4	11431152	4_11431152	-0.250543	0.0678528	16.6496
Response_21dai	QTL24	4	11431541	4_11431541	-0.287212	0.0355903	16.0983
Response_21dai	QTL24	4	11431646	4_11431646	-0.256337	0.0615799	15.3089
Response_21dai	QTL24	4	11431700	4_11431700	-0.384791	0.00430552	15.6748
Response_21dai	QTL24	4	11431729	4_11431729	-0.419097	0.00175652	16.4302
Response_21dai	QTL24	4	11431777	4_11431777	-0.474519	0.000338736	17.9003
Response_21dai	QTL24	4	11431810	4_11431810	-0.451039	0.000702133	19.0539
Response_21dai	QTL24	4	11431895	4_11431895	-0.434191	0.00115066	19.993
Response_21dai	QTL24	4	11431922	4_11431922	-0.381361	0.00468714	20.322
Response_21dai	QTL24	4	11431936	4_11431936	-0.361692	0.00750732	20.4466
Response_21dai	QTL24	4	11431949	4_11431949	-0.399657	0.0029509	20.9766
Response_21dai	QTL24	4	11431973	4_11431973	-0.327844	0.0158954	20.7753
Response_21dai	QTL24	4	11432709	4_11432709	-0.398818	0.00301575	21.2959
Response_21dai	QTL24	4	11432755	4_11432755	-0.323957	0.0172446	21.0593
Response_21dai	QTL24	4	11432756	4_11432756	-0.465599	0.000449363	22.4067
Response_21dai	QTL24	4	11432768	4_11432768	-0.379531	0.00490264	22.7163
Response_21dai	QTL24	4	11432882	4_11432882	-0.509968	0.000102365	24.7061
Response_21dai	QTL24	4	11432895	4_11432895	-0.413684	0.00203534	25.3975
Response_21dai	QTL24	4	11433008	4_11433008	-0.182847	0.185204	24.1298
Response_21dai	QTL24	4	11433038	4_11433038	-0.471088	0.000377951	25.5524
Response_21dai	QTL24	4	11433108	4_11433108	0.0986087	0.476981	23.8739
Response_21dai	QTL24	4	11433289	4_11433289	-0.467734	0.000420249	25.2504
Response_21dai	QTL24	4	11433452	4_11433452	-0.39737	0.00313077	25.7547
Response_21dai	QTL24	4	11433473	4_11433473	-0.436783	0.00106808	26.7261
Response_21dai	QTL24	4	11433485	4_11433485	-0.377625	0.00513639	27.0155
Response_21dai	QTL24	4	11433520	4_11433520	-0.375033	0.00547004	27.2775
Response_21dai	QTL24	4	11433694	4_11433694	-0.0422718	0.760935	25.3961
Response_21dai	QTL24	4	11433702	4_11433702	-0.0682676	0.622866	23.6017
Response_21dai	QTL24	4	11433758	4_11433758	-0.0213074	0.878251	21.6581
Response_21dai	QTL24	4	11433766	4_11433766	-0.448447	0.000758739	22.778
Response_21dai	QTL24	4	11433771	4_11433771	-0.364513	0.00702838	22.9312
Response_21dai	QTL24	4	11433773	4_11433773	-0.372213	0.00585468	23.1637
Response_21dai	QTL24	4	11433827	4_11433827	-0.4749	0.000334616	24.6391
Response_21dai	QTL24	4	11433853	4_11433853	-0.523918	6.17751e-05	26.8483
Response_21dai	QTL24	4	11433869	4_11433869	-0.47551	0.000328119	28.3323
Response_21dai	QTL24	4	11433974	4_11433974	-0.442196	0.000912631	29.372
Response_21dai	QTL24	4	11434031	4_11434031	-0.446693	0.00079934	30.4692
Response_21dai	QTL24	4	11434048	4_11434048	-0.259996	0.057866	29.7068
Response_21dai	QTL24	4	11434215	4_11434215	-0.16478	0.233058	28.3394
Response_21dai	QTL24	4	11434363	4_11434363	-0.443187	0.000886491	29.3917
Response_21dai	QTL24	4	11434463	4_11434463	-0.518201	7.6166e-05	31.5099
Response_21dai	QTL24	4	11434467	4_11434467	-0.404841	0.00257683	32.0988
Response_21dai	QTL24	4	11434469	4_11434469	-0.489613	0.000206514	33.7839
Response_21dai	QTL24	4	11434486	4_11434486	0.231408	0.0922915	32.8187
Response_21dai	QTL24	4	11434612	4_11434612	-0.477492	0.000307791	34.3305
Response_21dai	QTL25	4	17736123	4_17736123	-0.467429	0.0004243	1.37233
Response_21dai	QTL25	4	17736194	4_17736194	-0.372899	0.00575899	1.61198
Response_21dai	QTL25	4	17736214	4_17736214	0.143587	0.299358	0.13579
Response_21dai	QTL25	4	17736216	4_17736216	-0.362455	0.00737514	0.268019
Response_21dai	QTL25	4	17736239	4_17736239	-0.468496	0.000410274	1.65495
Response_21dai	QTL25	4	17736256	4_17736256	-0.327311	0.0160751	1.44879
Response_21dai	QTL25	4	17736258	4_17736258	-0.411854	0.00213818	2.11875
Response_21dai	QTL25	4	17736275	4_17736275	-0.26457	0.0534816	1.39054
Response_21dai	QTL25	4	17736287	4_17736287	-0.28401	0.0377669	0.813432
Response_21dai	QTL25	4	17736345	4_17736345	-0.470936	0.000379786	2.23389
Response_21dai	QTL25	4	17736353	4_17736353	-0.463617	0.000478028	3.55444
Response_21dai	QTL25	4	17736364	4_17736364	-0.499905	0.000145561	5.39139
Response_21dai	QTL25	4	17736425	4_17736425	-0.414828	0.00197334	6.09619
Response_21dai	QTL25	4	17736455	4_17736455	-0.412617	0.00209478	6.77505
Response_21dai	QTL26	5	420157	5_420157	-0.370536	0.0060945	0.215062
Response_21dai	QTL26	5	420210	5_420210	-0.330208	0.0151205	0.0354967
Response_21dai	QTL26	5	420229	5_420229	-0.351858	0.00940784	0.062007
Response_21dai	QTL26	5	420258	5_420258	-0.471851	0.000368895	1.4951
Response_21dai	QTL26	5	420261	5_420261	-0.417115	0.00185438	2.22691
Response_21dai	QTL26	5	420315	5_420315	-0.41681	0.00186986	2.9551
Response_21dai	QTL26	5	420382	5_420382	-0.411016	0.00218685	3.61528
Response_21dai	QTL26	5	420430	5_420430	-0.432514	0.00120711	4.53353
Response_21dai	QTL26	5	420433	5_420433	-0.494568	0.000174729	6.29116
Response_21dai	QTL26	5	420466	5_420466	-0.331199	0.0148053	6.12075
Response_21dai	QTL26	5	420479	5_420479	-0.400724	0.00287015	6.66284
Response_21dai	QTL26	5	420494	5_420494	-0.118048	0.394161	5.06717
Response_21dai	QTL26	5	420562	5_420562	-0.490223	0.000202335	6.7611
Response_21dai	QTL26	5	420590	5_420590	-0.459424	0.000544215	8.02533
Response_21dai	QTL26	5	420591	5_420591	-0.427482	0.00139176	8.88176
Response_21dai	QTL27	5	421631	5_421631	-0.392415	0.00355432	0.449244
Response_21dai	QTL27	5	421634	5_421634	-0.403697	0.0026555	1.0251
Response_21dai	QTL27	5	421818	5_421818	-0.360473	0.00772313	1.1373
Response_21dai	QTL27	5	421872	5_421872	-0.396989	0.00316168	1.63739
Response_21dai	QTL27	5	421901	5_421901	-0.442272	0.000910596	2.67806
Response_21dai	QTL27	5	421932	5_421932	-0.429693	0.00130771	3.56155
Response_21dai	QTL27	5	421966	5_421966	-0.416047	0.00190907	4.28073
Response_21dai	QTL27	5	422013	5_422013	-0.0119306	0.931746	2.31143
Response_21dai	QTL27	5	422025	5_422025	-0.448828	0.000750163	3.43628
Response_21dai	QTL27	5	422099	5_422099	-0.124528	0.368572	1.86975
Response_21dai	QTL27	5	422111	5_422111	-0.450962	0.000703741	3.02234
Response_21dai	QTL27	5	422275	5_422275	-0.499447	0.000147874	4.85245
Response_21dai	QTL27	5	422283	5_422283	-0.48664	0.000228041	6.49444
Response_21dai	QTL27	5	422292	5_422292	-0.487326	0.000222899	8.14633
Response_21dai	QTL27	5	422327	5_422327	-0.400953	0.00285311	8.69101
Response_21dai	QTL27	5	422367	5_422367	-0.468496	0.000410274	10.0779
Response_21dai	QTL27	5	422400	5_422400	-0.423213	0.00156793	10.8826
Response_21dai	QTL27	5	422402	5_422402	0.492586	0.000186862	12.6111
Response_21dai	QTL27	5	422470	5_422470	-0.0621689	0.654321	10.7953
Response_21dai	QTL27	5	422472	5_422472	-0.433505	0.00117346	11.7258
Response_21dai	QTL27	5	422485	5_422485	-0.469792	0.00039381	13.1305
Response_21dai	QTL27	5	422546	5_422546	-0.400877	0.00285878	13.6744
Response_21dai	QTL27	5	422548	5_422548	0.395845	0.00325604	14.1617
Response_21dai	QTL27	5	422558	5_422558	-0.497923	0.000155829	15.969
Response_21dai	QTL28	5	1773695	5_1773695	0.559901	1.52558e-05	2.81656
Response_21dai	QTL28	5	1773700	5_1773700	0.533067	4.3872e-05	5.17438
Response_21dai	QTL28	5	1773742	5_1773742	0.546484	2.6129e-05	7.75725
Response_21dai	QTL29	5	19313552	5_19313552	-0.357804	0.00821422	0.0854337
Response_21dai	QTL29	5	19313680	5_19313680	-0.409949	0.00225023	0.733207
Response_21dai	QTL29	5	19313785	5_19313785	-0.470173	0.000389084	2.14316
Response_21dai	QTL29	5	19313854	5_19313854	-0.402401	0.00274724	2.70427
Response_21dai	QTL29	5	19313873	5_19313873	-0.361692	0.00750732	2.82878
Response_21dai	QTL29	5	19313916	5_19313916	-0.459653	0.0005404	4.09607
Response_21dai	QTL29	5	19314020	5_19314020	0.158605	0.251225	2.696
Response_21dai	QTL29	5	19314033	5_19314033	-0.354831	0.00879337	2.75185
Response_21dai	QTL29	5	19314134	5_19314134	-0.419097	0.00175652	3.5072
Response_21dai	QTL29	5	19314191	5_19314191	-0.418411	0.00178986	4.25438
Response_21dai	QTL29	5	19314219	5_19314219	-0.462398	0.000496484	5.55847
Response_21dai	QTL29	5	19314255	5_19314255	-0.365199	0.00691601	5.71862
Response_21dai	QTL29	5	19314339	5_19314339	-0.362379	0.00738827	5.85007
Response_21dai	QTL29	5	19314456	5_19314456	-0.349419	0.00993961	5.85271
Response_21dai	QTL29	5	19314480	5_19314480	-0.344082	0.0111948	5.80369
Response_21dai	QTL29	5	19314613	5_19314613	-0.401715	0.00279694	6.35701
Response_21dai	QTL29	5	19314616	5_19314616	-0.396836	0.00317412	6.85538
Response_21dai	QTL29	5	19314708	5_19314708	-0.327235	0.0161009	6.64853
Response_21dai	QTL29	5	19314751	5_19314751	-0.409339	0.00228718	7.28923
Response_21dai	QTL29	5	19315225	5_19315225	-0.358719	0.00804286	7.38382
Response_21dai	QTL29	5	19315227	5_19315227	-0.353078	0.00915137	7.42234
Response_21dai	QTL29	5	19315245	5_19315245	-0.395388	0.00329448	7.90455
Response_21dai	QTL30	5	19340007	5_19340007	-0.412159	0.00212073	0.673515
Response_21dai	QTL30	5	19340045	5_19340045	-0.373814	0.00563355	0.922733
Response_21dai	QTL30	5	19340051	5_19340051	-0.399809	0.00293924	1.4545
Response_21dai	QTL30	5	19340055	5_19340055	-0.418029	0.00180862	2.19715
Response_21dai	QTL30	5	19340109	5_19340109	-0.37084	0.00605027	2.41538
Response_21dai	QTL30	5	19340154	5_19340154	-0.375338	0.00542982	2.68059
Response_21dai	QTL30	5	19340184	5_19340184	-0.354755	0.00880868	2.73568
Response_21dai	QTL30	5	19340490	5_19340490	-0.376253	0.00531072	3.01053
Response_21dai	QTL30	5	19340631	5_19340631	-0.385249	0.00425677	3.38145
Response_21dai	QTL30	5	19340643	5_19340643	0.34515	0.0109333	3.3427
Response_21dai	QTL30	5	19340733	5_19340733	-0.333181	0.0141918	3.19066
Response_21dai	QTL30	5	19340763	5_19340763	-0.389823	0.00379552	3.61138
Response_21dai	QTL30	5	19340796	5_19340796	-0.327387	0.0160493	3.40593
Response_21dai	QTL30	5	19340804	5_19340804	-0.374652	0.00552068	3.66394
Response_21dai	QTL30	5	19340926	5_19340926	-0.287136	0.0356409	3.11199
Response_21dai	QTL30	5	19340933	5_19340933	-0.311302	0.0223361	2.76298
Response_21dai	QTL30	5	19340974	5_19340974	-0.336916	0.0130951	2.64587
Response_21dai	QTL30	5	19341058	5_19341058	-0.40972	0.00226402	3.29099
Response_21dai	QTL30	5	19341073	5_19341073	-0.419173	0.00175285	4.04725
Response_21dai	QTL30	5	19341079	5_19341079	-0.380598	0.00477589	4.36819
Response_21dai	QTL30	5	19341088	5_19341088	-0.42489	0.00149646	5.19313
Response_21dai	QTL30	5	19341634	5_19341634	0.0761197	0.583344	3.4272
Response_21dai	QTL30	5	19341709	5_19341709	-0.459043	0.000550626	4.68634
Response_21dai	QTL30	5	19341776	5_19341776	-0.406366	0.00247517	5.29274
Response_21dai	QTL30	5	19341820	5_19341820	-0.429617	0.00131053	6.17529
Response_21dai	QTL30	5	19341840	5_19341840	-0.46194	0.000503571	7.47323
Response_21dai	QTL30	5	19341877	5_19341877	-0.384029	0.00438786	7.83098
Response_21dai	QTL30	5	19341931	5_19341931	-0.432819	0.00119667	8.75301
Response_21dai	QTL30	5	19341942	5_19341942	-0.40911	0.00230117	9.39106
Response_21dai	QTL30	5	19341959	5_19341959	-0.471241	0.000376123	10.8157
Response_21dai	QTL30	5	19342075	5_19342075	-0.423213	0.00156793	11.6204
Response_21dai	QTL30	5	19342365	5_19342365	-0.262207	0.0557117	10.8745
Response_21dai	QTL30	5	19342502	5_19342502	-0.367105	0.0066121	11.0541
Response_21dai	QTL30	5	19342519	5_19342519	-0.366419	0.00672013	11.2267
Response_21dai	QTL30	5	19342525	5_19342525	-0.394244	0.00339235	11.6962
Response_21dai	QTL30	5	19342591	5_19342591	-0.308176	0.0237742	11.3201
Response_21dai	QTL30	5	19342602	5_19342602	-0.322432	0.0177999	11.0697
Response_21dai	QTL30	5	19342651	5_19342651	-0.300248	0.0277778	10.626
Response_21dai	QTL30	5	19342761	5_19342761	-0.416428	0.00188937	11.3497
Response_21dai	QTL30	5	19342772	5_19342772	-0.405527	0.00253063	11.9465
Response_21dai	QTL30	5	19342835	5_19342835	-0.225386	0.10127	10.941
Response_21dai	QTL30	5	19342933	5_19342933	-0.302916	0.0263713	10.5199
Response_21dai	QTL30	5	19342951	5_19342951	-0.285535	0.036717	9.95499
Response_21dai	QTL30	5	19342984	5_19342984	-0.292319	0.032335	9.44532
Response_21dai	QTL30	5	19343020	5_19343020	-0.400191	0.00291028	9.98138
Response_21dai	QTL30	5	19343062	5_19343062	-0.357042	0.00835945	10.0592
Response_21dai	QTL30	5	19343065	5_19343065	-0.375491	0.0054098	10.326
Response_21dai	QTL30	5	19343075	5_19343075	-0.362531	0.00736203	10.459
Response_21dai	QTL30	5	19343081	5_19343081	-0.348199	0.0102152	10.4498
Response_21dai	QTL30	5	19343227	5_19343227	-0.4162	0.00190117	11.1708
Response_21dai	QTL30	5	19343236	5_19343236	-0.375643	0.00538986	11.4392
Response_21dai	QTL30	5	19343371	5_19343371	-0.418258	0.00179734	12.1846
Response_21dai	QTL30	5	19343441	5_19343441	-0.323728	0.017327	11.9458
Response_21dai	QTL30	5	19343465	5_19343465	-0.372823	0.00576956	12.1847
Response_21dai	QTL30	5	19343472	5_19343472	-0.259615	0.0582441	11.4194
Response_21dai	QTL30	5	19343475	5_19343475	-0.379226	0.0049394	11.7258
Response_21dai	QTL30	5	19343477	5_19343477	-0.369316	0.0062743	11.9282
Response_21dai	QTL30	5	19343552	5_19343552	-0.409644	0.00226864	12.5724
Response_21dai	QTL30	5	19343632	5_19343632	-0.405984	0.00250024	13.1744
Response_21dai	QTL30	5	19344177	5_19344177	-0.381208	0.00470477	13.5019
Response_21dai	QTL30	5	19344182	5_19344182	-0.356204	0.00852179	13.5714
Response_21dai	QTL31	5	19354663	5_19354663	-0.466133	0.000441917	1.35466
Response_21dai	QTL31	5	19354711	5_19354711	-0.492586	0.000186862	3.08314
Response_21dai	QTL31	5	19354900	5_19354900	-0.330513	0.0150229	2.90638
Response_21dai	QTL31	5	19354969	5_19354969	-0.437012	0.00106106	3.88065
Response_21dai	QTL31	5	19355061	5_19355061	-0.432438	0.00120974	4.79796
Response_21dai	QTL31	5	19355092	5_19355092	-0.423289	0.00156462	5.60355
Response_21dai	QTL31	5	19355098	5_19355098	-0.470555	0.000384409	7.01875
Response_21dai	QTL31	5	19355105	5_19355105	-0.425577	0.00146808	7.852
Response_21dai	QTL31	5	19355176	5_19355176	-0.327311	0.0160751	7.64585
Response_21dai	QTL31	5	19355188	5_19355188	0.234534	0.0878847	6.70194
Response_21dai	QTL31	5	19355261	5_19355261	-0.340423	0.012133	6.61797
Response_21dai	QTL31	5	19355335	5_19355335	-0.262055	0.0558581	5.87089
Response_21dai	QTL31	5	19355380	5_19355380	-0.378235	0.00506054	6.16669
Response_21dai	QTL31	5	19355653	5_19355653	-0.363598	0.00718069	6.31052
Response_21dai	QTL31	5	19355711	5_19355711	0.103411	0.455696	4.65185
Response_21dai	QTL31	5	19355728	5_19355728	-0.277378	0.0426287	4.02214
Response_21dai	QTL31	5	19355862	5_19355862	-0.448752	0.000751871	5.146
Response_21dai	QTL31	5	19355875	5_19355875	-0.254965	0.0630215	4.34651
Response_21dai	QTL31	5	19355888	5_19355888	-0.355822	0.00859648	4.41219
Response_21dai	QTL31	5	19355906	5_19355906	-0.322813	0.0176597	4.16521
Response_21dai	QTL31	5	19355937	5_19355937	-0.366495	0.00670805	4.33861
Response_21dai	QTL31	5	19355947	5_19355947	-0.389289	0.00384695	4.7535
Response_21dai	QTL31	5	19355963	5_19355963	-0.430608	0.00127428	5.64823
Response_21dai	QTL31	5	19355992	5_19355992	-0.306575	0.0245406	5.25835
Response_21dai	QTL31	5	19356044	5_19356044	-0.432438	0.00120974	6.17566
Response_21dai	QTL31	5	19356109	5_19356109	-0.398666	0.00302768	6.69455
Response_21dai	QTL31	5	19356249	5_19356249	-0.338822	0.0125643	6.59541
Response_21dai	QTL31	5	19356260	5_19356260	-0.268763	0.0497044	5.89901
Response_21dai	QTL31	5	19356274	5_19356274	-0.370307	0.00612787	6.1117
Response_21dai	QTL31	5	19356293	5_19356293	-0.39211	0.00358197	6.55758
Response_21dai	QTL31	5	19356332	5_19356332	-0.396684	0.0031866	7.05425
Response_21dai	QTL31	5	19356337	5_19356337	-0.415514	0.00193695	7.76713
Response_21dai	QTL31	5	19356353	5_19356353	-0.221955	0.106681	6.73905
Response_21dai	QTL31	5	19356404	5_19356404	-0.374042	0.00560257	6.99066
Response_21dai	QTL31	5	19356405	5_19356405	-0.35384	0.00899419	7.0367
Response_21dai	QTL31	5	19356497	5_19356497	-0.277454	0.04257	6.40759
Response_21dai	QTL31	5	19356516	5_19356516	-0.368249	0.00643544	6.59902
Response_21dai	QTL31	5	19356547	5_19356547	-0.468496	0.000410274	7.98594
Response_21dai	QTL31	5	19356574	5_19356574	-0.350867	0.0096208	8.00273
Response_21dai	QTL31	5	19356640	5_19356640	-0.378769	0.00499499	8.3042
Response_21dai	QTL32	5	19376736	5_19376736	-0.390585	0.00372312	0.429093
Response_21dai	QTL32	5	19377101	5_19377101	-0.354298	0.00890101	0.479654
Response_21dai	QTL32	5	19377222	5_19377222	-0.427254	0.00140072	1.3333
Response_21dai	QTL32	5	19377270	5_19377270	-0.438155	0.00102656	2.32192
Response_21dai	QTL32	5	19377974	5_19377974	-0.318468	0.0193157	2.03601
Response_21dai	QTL32	5	19377995	5_19377995	0.325481	0.0167043	1.81318
Response_21dai	QTL32	5	19378172	5_19378172	-0.477644	0.000306275	3.32707
Response_21dai	QTL32	5	19378408	5_19378408	-0.271279	0.0475451	2.64996
Response_21dai	QTL32	5	19378492	5_19378492	0.181933	0.187441	1.3771
Response_21dai	QTL32	5	19378534	5_19378534	-0.384639	0.00432187	1.74143
Response_21dai	QTL32	5	19378647	5_19378647	-0.419706	0.00172735	2.50404
Response_21dai	QTL32	5	19378666	5_19378666	-0.414294	0.00200206	3.20257
Response_21dai	QTL32	5	19378740	5_19378740	-0.462931	0.000488331	4.51385
Response_21dai	QTL32	5	19378869	5_19378869	-0.0584334	0.673893	2.68526
Response_21dai	QTL32	5	19379190	5_19379190	-0.279893	0.040727	2.07538
Response_21dai	QTL32	5	19379514	5_19379514	-0.346827	0.0105331	2.05282
Response_21dai	QTL32	5	19379538	5_19379538	-0.339813	0.0122958	1.96307
Response_21dai	QTL32	5	19379568	5_19379568	-0.436097	0.0010894	2.92588
Response_21dai	QTL32	5	19379571	5_19379571	-0.393101	0.00349279	3.38271
Response_21dai	QTL32	5	19379628	5_19379628	-0.382123	0.00459984	3.71996
Response_21dai	QTL32	5	19379691	5_19379691	-0.354221	0.00891648	3.76977
Response_21dai	QTL32	5	19379712	5_19379712	-0.375948	0.00535016	4.0414
Response_21dai	QTL32	5	19379726	5_19379726	-0.362607	0.00734895	4.17518
Response_21dai	QTL32	5	19379751	5_19379751	-0.414294	0.00200206	4.8737
Response_21dai	QTL32	5	19379783	5_19379783	-0.397599	0.00311235	5.38061
Response_21dai	QTL32	5	19379829	5_19379829	-0.396684	0.0031866	5.87729
Response_28dai	QTL33	1	11568942	1_11568942	0.436402	0.00107988	0.966625
Response_28dai	QTL33	1	11568958	1_11568958	0.444559	0.000851415	2.03648
Response_28dai	QTL33	1	11568971	1_11568971	0.415285	0.00194901	2.74667
Response_28dai	QTL33	1	11569019	1_11569019	0.498304	0.000153804	4.5597
Response_28dai	QTL33	1	11569022	1_11569022	0.502497	0.000133071	6.43562
Response_28dai	QTL33	1	11569070	1_11569070	0.482905	0.000257991	8.02402
Response_28dai	QTL34	1	11931990	1_11931990	-0.444025	0.000864904	1.06303
Response_28dai	QTL34	1	11932016	1_11932016	-0.339051	0.0125019	0.966056
Response_28dai	QTL34	1	11932045	1_11932045	-0.393406	0.00346575	1.42626
Response_28dai	QTL34	1	11932183	1_11932183	-0.466285	0.000439811	2.78299
Response_28dai	QTL34	1	11932200	1_11932200	-0.477416	0.000308551	4.29367
Response_28dai	QTL34	1	11932614	1_11932614	-0.376863	0.0052326	4.57495
Response_28dai	QTL34	1	11932667	1_11932667	-0.42024	0.00170219	5.34394
Response_28dai	QTL34	1	11932723	1_11932723	-0.360168	0.00777792	5.45308
Response_28dai	QTL34	1	11932760	1_11932760	-0.421079	0.00166332	6.2321
Response_28dai	QTL34	1	11932761	1_11932761	-0.381971	0.00461718	6.56772
Response_28dai	QTL34	1	11932763	1_11932763	-0.385401	0.00424063	6.94029
Response_28dai	QTL35	1	19311805	1_19311805	0.474366	0.000340397	1.46801
Response_28dai	QTL35	1	19311832	1_19311832	0.38319	0.00448004	1.81673
Response_28dai	QTL35	1	19311908	1_19311908	0.596036	3.24043e-06	5.30613
Response_28dai	QTL36	1	23350103	1_23350103	-0.505089	0.000121571	1.91517
Response_28dai	QTL36	1	23350118	1_23350118	-0.415285	0.00194901	2.62536
Response_28dai	QTL36	1	23350140	1_23350140	-0.432666	0.00120188	3.54549
Response_28dai	QTL36	1	23350161	1_23350161	0.107223	0.439182	1.90285
Response_28dai	QTL36	1	23350186	1_23350186	-0.381894	0.00462588	2.23766
Response_28dai	QTL36	1	23350264	1_23350264	-0.316486	0.020114	1.93416
Response_28dai	QTL36	1	23350558	1_23350558	-0.411626	0.00215136	2.60144
Response_28dai	QTL36	1	23350568	1_23350568	-0.343549	0.0113276	2.54731
Response_28dai	QTL36	1	23350586	1_23350586	0.250619	0.067767	1.71629
Response_28dai	QTL36	1	23350628	1_23350628	-0.407966	0.0023723	2.34112
Response_28dai	QTL36	1	23350677	1_23350677	-0.373432	0.00568552	2.58635
Response_28dai	QTL36	1	23350685	1_23350685	-0.405527	0.00253063	3.18312
Response_28dai	QTL36	1	23350965	1_23350965	0.0885458	0.523254	1.46441
Response_28dai	QTL36	1	23350968	1_23350968	-0.340652	0.0120724	1.38262
Response_28dai	QTL36	1	23351039	1_23351039	-0.504784	0.000122875	3.29315
Response_28dai	QTL36	1	23351055	1_23351055	-0.346293	0.010659	3.26544
Response_28dai	QTL36	1	23351114	1_23351114	-0.445245	0.000834351	4.34409
Response_28dai	QTL36	1	23351297	1_23351297	-0.318239	0.0194064	4.05614
Response_28dai	QTL36	1	23351335	1_23351335	-0.457061	0.000585085	5.28892
Response_28dai	QTL36	1	23351352	1_23351352	-0.334401	0.0138253	5.14825
Response_28dai	QTL36	1	23351401	1_23351401	-0.329979	0.015194	4.96658
Response_28dai	QTL36	1	23351402	1_23351402	-0.477644	0.000306275	6.48046
Response_28dai	QTL37	1	30158884	1_30158884	0.425043	0.00149011	0.826781
Response_28dai	QTL37	1	30158947	1_30158947	0.437545	0.00104483	1.80774
Response_28dai	QTL37	1	30158955	1_30158955	0.513474	9.03308e-05	3.8519
Response_28dai	QTL37	1	30158987	1_30158987	0.46903	0.00040342	5.24614
Response_28dai	QTL37	1	30159011	1_30159011	0.427025	0.00140974	6.097
Response_28dai	QTL38	3	15375157	3_15375157	0.506156	0.000117107	1.93142
Response_28dai	QTL38	3	15375211	3_15375211	0.474366	0.000340397	3.39943
Response_28dai	QTL38	3	15375234	3_15375234	0.506918	0.000114011	5.34248
Response_28dai	QTL38	3	15375241	3_15375241	0.275091	0.0444207	4.6949
Response_28dai	QTL38	3	15375260	3_15375260	-0.265485	0.0526381	3.9736
Response_28dai	QTL38	3	15375263	3_15375263	0.495636	0.000168499	5.747
Response_28dai	QTL39	3	15377290	3_15377290	0.505317	0.000120601	1.91865
Response_28dai	QTL39	3	15377331	3_15377331	0.367334	0.00657643	2.10066
Response_28dai	QTL39	3	15377341	3_15377341	0.203735	0.139248	0.956869
Response_28dai	QTL39	3	15377396	3_15377396	0.423518	0.00155471	1.76522
Response_28dai	QTL39	3	15377449	3_15377449	-0.282638	0.0387331	1.17714
Response_28dai	QTL39	3	15377466	3_15377466	0.529255	5.06506e-05	3.47255
Response_28dai	QTL39	3	15377493	3_15377493	0.281647	0.0394435	2.87658
Response_28dai	QTL39	3	15377498	3_15377498	0.405146	0.0025562	3.46898
Response_28dai	QTL39	3	15377558	3_15377558	0.568515	1.06852e-05	6.4402
Response_28dai	QTL39	3	15377566	3_15377566	0.443187	0.000886491	7.49253
Response_28dai	QTL39	3	15377588	3_15377588	0.266171	0.0520126	6.77642
Response_28dai	QTL39	3	15377594	3_15377594	0.415514	0.00193695	7.4893
Response_28dai	QTL39	3	15377612	3_15377612	0.0793215	0.567563	5.73528
Response_28dai	QTL39	3	15377622	3_15377622	0.562493	1.37178e-05	8.598
Response_28dai	QTL39	3	15377640	3_15377640	0.412998	0.00207338	9.28132
Response_28dai	QTL39	3	15377662	3_15377662	0.538022	3.63126e-05	11.7213
Response_28dai	QTL40	4	8024318	4_8024318	-0.390433	0.0037375	0.427419
Response_28dai	QTL40	4	8024871	4_8024871	0.629045	6.98664e-07	4.58315
Response_28dai	QTL40	4	8024876	4_8024876	0.493349	0.000182107	6.32282
Response_28dai	QTL41	4	10137897	4_10137897	-0.454622	0.000630177	1.20054
Response_28dai	QTL41	4	10137938	4_10137938	-0.55426	1.91757e-05	3.91778
Response_28dai	QTL41	4	10137939	4_10137939	-0.285001	0.0370817	3.34863
Response_28dai	QTL41	4	10137949	4_10137949	-0.498456	0.000153001	5.16393
Response_28dai	QTL41	4	10138011	4_10138011	-0.383038	0.00449699	5.51101
Response_28dai	QTL41	4	10138014	4_10138014	-0.455613	0.000611492	6.72462
Response_28dai	QTL41	4	10138020	4_10138020	-0.445397	0.000830602	7.80523
Response_28dai	QTL41	4	10138119	4_10138119	-0.422375	0.0016048	8.5998
Response_28dai	QTL41	4	10138122	4_10138122	-0.433276	0.00118115	9.5275
Response_28dai	QTL41	4	10138145	4_10138145	-0.477339	0.000309312	11.0371
Response_28dai	QTL42	5	1773695	5_1773695	0.513169	9.13231e-05	2.03942
Response_28dai	QTL42	5	1773700	5_1773700	0.529255	5.06506e-05	4.33484
Response_28dai	QTL42	5	1773742	5_1773742	0.520793	6.9297e-05	6.49412
Response_28dai	QTL42	5	1773873	5_1773873	-0.0684963	0.621699	4.70054
Response_28dai	QTL42	5	1774051	5_1774051	-0.200534	0.145672	3.53716
Response_28dai	QTL42	5	1774091	5_1774091	0.36558	0.00685426	3.7012
Response_28dai	QTL42	5	1774283	5_1774283	0.390128	0.00376641	4.12528
Response_28dai	QTL42	5	1774289	5_1774289	0.593063	3.701e-06	7.55696
Response_28dai	QTL43	5	26043810	5_26043810	0.508138	0.000109214	1.96172
Response_28dai	QTL43	5	26044076	5_26044076	0.309548	0.0231335	1.59748
Response_28dai	QTL43	5	26044108	5_26044108	0.402173	0.00276372	2.15599
Response_28dai	QTL43	5	26044117	5_26044117	0.570879	9.67655e-06	5.17027
Response_28dai	QTL43	5	26044169	5_26044169	0.372823	0.00576956	5.40912
Response_28dai	QTL43	5	26044324	5_26044324	0.438841	0.00100635	6.40637
Response_28dai	QTL43	5	26044350	5_26044350	0.445931	0.000817598	7.49383

## Sheet: Table S4
SUPPLEMENTARY TABLE S4 | List of candidate genes underlying QTLs associated with the plant growth response to the OTU6_Psi_1 strain at 14 dai, 21 dai and 28 dai. The five common QTLs between scoring points are highlighted in columns A and B. The seven candidate genes of the three enriched biological processes are highlighted in grey.
Trait	QTL	chromosome	position_start	position_end	No. top SNPs	ATG	Function	Enriched biological pathways
Response_14dai	QTL1	1	9766665	9767308	11	At1g28007	.
						At1g28010	ABCB14_ATABCB14_MDR12_PGP14__P-glycoprotein 14
						At1g28020	Tetratricopeptide repeat (TPR)-like superfamily protein
Response_14dai	QTL2	1	16304408	16304596	5	At1g43190	PTB3__polypyrimidine tract-binding protein 3
						At1g43245	SET domain-containing protein
Response_14dai	QTL3	1	16342196	16342207	3	At1g43260	hAT transposon superfamily protein
						At1g43310	Nucleotide-sugar transporter family protein
Response_14dai	QTL4	2	16387724	16388581	12	At2g39230	LOJ__LATERAL ORGAN JUNCTION
						At2g39240	RNA polymerase I specific transcription initiation factor RRN3 protein
						At2g39250	SNZ__Integrase-type DNA-binding superfamily protein
Response_14dai	QTL5	3	6124564	6125975	10	At3g17860	JAI3_JAZ3_TIFY6B__jasmonate-zim-domain protein 3
						At3g17880	ATHIP2_ATTDX_HIP_TDX__tetraticopeptide domain-containing thioredoxin
						At3g17890	.
Response_14dai	QTL6	4	694305	695027	10	At4g01593	other RNA
						At4g01600	GRAM domain family protein
						At4g01610	AtcathB3__Cysteine proteinases superfamily protein
Response_14dai	QTL7	4	696315	696460	6	At4g01600	GRAM domain family protein
						At4g01610	AtcathB3__Cysteine proteinases superfamily protein
						At4g01630	ATEXP17_ATEXPA17_ATHEXP ALPHA 1.13_EXP17_EXPA17__expansin A17	cell wall modification
Response_14dai	QTL8	4	10817510	10817564	4	At4g19960	ATKUP9_HAK9_KT9_KUP9__K+ uptake permease 9
						At4g19970	.
Response_14dai	QTL9	4	12303600	12304078	9	At4g23570	SGT1A__phosphatase-related
						At4g23580	Galactose oxidase/kelch repeat superfamily protein
Response_14dai	QTL10	4	13128852	13129673	13	At4g25800	Calmodulin-binding protein
						At4g25810	XTH23_XTR6__xyloglucan endotransglycosylase 6	cell wall modification
						At4g25820	ATXTH14_XTH14_XTR9__xyloglucan endotransglucosylase/hydrolase 14	cell wall modification
Response_14dai	QTL11	5	1773695	1774289	8	At5g05880	UGT76C4__UDP-Glycosyltransferase superfamily protein
						At5g05890	UGT76C5__UDP-Glycosyltransferase superfamily protein
						At5g05900	UDP-Glycosyltransferase superfamily protein
Response_14dai	QTL12	5	1789840	1791086	19	At5g05950	MEE60__maternal effect embryo arrest 60
						At5g05960	Bifunctional inhibitor/lipid-transfer protein/seed storage 2S albumin superfamily protein
						At5g05965	.
						At5g05970	NEDD1__Transducin/WD40 repeat-like superfamily protein
Response_14dai	QTL13	5	18541798	18542388	9	At5g05960	Bifunctional inhibitor/lipid-transfer protein/seed storage 2S albumin superfamily protein
						At5g05965	.
						At5g05970	NEDD1__Transducin/WD40 repeat-like superfamily protein
						At5g45700	Haloacid dehalogenase-like hydrolase (HAD) superfamily protein
						At5g45710	AT-HSFA4C_HSFA4C_RHA1__winged-helix DNA-binding transcription factor family protein
						At5g45720	AAA-type ATPase family protein
Response_14dai	QTL14	5	18841561	18841765	7	At5g46450	Disease resistance protein (TIR-NBS-LRR class) family
						At5g46460	Pentatricopeptide repeat (PPR) superfamily protein
						At5g46470	RPS6__disease resistance protein (TIR-NBS-LRR class) family
Response_21dai	QTL15	1	7986738	7987317	6	At1g22590	AGL87__AGAMOUS-like 87
						At1g22600	Late embryogenesis abundant protein (LEA) family protein
						At1g22610	MCTP6__C2 calcium/lipid-binding plant phosphoribosyltransferase family protein
Response_21dai	QTL16	1	11931990	11932763	11	At1g32928	.
						At1g32930	AtGALT31A_GALT31A__Galactosyltransferase family protein
						At1g32940	AtSBT3.5_SBT3.5__Subtilase family protein
Response_21dai	QTL17	2	16014416	16014529	3	At2g38230	ATPDX1.1_PDX1.1__pyridoxine biosynthesis 1.1	Co-factor and vitamine metabolism
						At2g38240	JAO4_JOX4__2-oxoglutarate (2OG) and Fe(II)-dependent oxygenase superfamily protein
						At2g38250	Homeodomain-like superfamily protein
Response_21dai	QTL18	3	15375157	15375234	3	At3g43440	JAZ11_TIFY3A__jasmonate-zim-domain protein 11
						At3g43470	zinc ion binding;nucleic acid binding
Response_21dai	QTL19	3	15377396	15377662	13	At3g43440	JAZ11_TIFY3A__jasmonate-zim-domain protein 11
						At3g43470	zinc ion binding;nucleic acid binding
Response_21dai	QTL20	3	18741725	18741756	3	At3g50480	HR4__homolog of RPW8 4
						At3g50500	SNRK2-2_SNRK2.2_SPK-2-2_SRK2D__SNF1-related protein kinase 2.2
						At3g50505	pre-tRNA
Response_21dai	QTL21	3	18742802	18742931	5	At3g50480	HR4__homolog of RPW8 4
						At3g50500	SNRK2-2_SNRK2.2_SPK-2-2_SRK2D__SNF1-related protein kinase 2.2
						At3g50505	pre-tRNA
Response_21dai	QTL22	4	694305	694547	3	At4g01593	other RNA
						At4g01600	.
						At4g01610	AtcathB3__Cysteine proteinases superfamily protein
Response_21dai	QTL23	4	8023731	8024109	8	At4g13860	RNA-binding (RRM/RBD/RNP motifs) family protein
						At4g13870	ATWEX_ATWRNEXO_WEX_WRNEXO__Werner syndrome-like exonuclease
						At4g13880	AtRLP48_RLP48__receptor like protein 48
Response_21dai	QTL24	4	11428155	11434612	87	At4g21445	CRR9
						At4g21450	PapD-like superfamily protein
						At4g21460	Ribosomal protein S24/S35, mitochondrial
						At4g21470	ATFMN/FHY_FMN/FHY__riboflavin kinase/FMN hydrolase	Co-factor and vitamine metabolism
						At4g21480	STP12__sugar transporter protein 12
						At4g21490	NDB3__NAD(P)H dehydrogenase B3
Response_21dai	QTL25	4	17736123	17736455	14	At4g37740	AtGRF2_GRF2__growth-regulating factor 2
						At4g37750	ANT_AtANT_CKC_CKC1_DRG__Integrase-type DNA-binding superfamily protein
Response_21dai	QTL26	5	420157	420591	15	At5g02120	OHP_OHP1_PDE335__one helix protein
						At5g02130	NDP1_SSR1__Tetratricopeptide repeat (TPR)-like superfamily protein
						At5g02140	Pathogenesis-related thaumatin superfamily protein
Response_21dai	QTL27	5	421631	422558	24	At5g02120	OHP_OHP1_PDE335__one helix protein
						At5g02130	NDP1_SSR1__Tetratricopeptide repeat (TPR)-like superfamily protein
						At5g02140	Pathogenesis-related thaumatin superfamily protein
Response_21dai	QTL28	5	1773695	1773742	3	At5g05880	UGT76C4__UDP-Glycosyltransferase superfamily protein
						At5g05890	UGT76C5__UDP-Glycosyltransferase superfamily protein
						At5g05900	UDP-Glycosyltransferase superfamily protein
Response_21dai	QTL29	5	19313552	19315245	22	At5g47650	ATNUDT2_ATNUDX2_NUDT2__nudix hydrolase homolog 2	nucleotide metabolism
						At5g47660	Homeodomain-like superfamily protein
						At5g47670	L1L_NF-YB6__nuclear factor Y, subunit B6
						At5g47680	AtTRM10_TRM10
Response_21dai	QTL30	5	19340007	19344182	61	At5g47740	Adenine nucleotide alpha hydrolases-like superfamily protein
						At5g47750	D6PKL2_PK5__D6 protein kinase like 2
						At5g47760	ATPGLP2_ATPK5_PGLP2_PGLP2__2-phosphoglycolate phosphatase 2
						At5g47770	FPS1__farnesyl diphosphate synthase 1
Response_21dai	QTL31	5	19354663	19356640	40	At5g47790	SMAD/FHA domain-containing protein
						At5g47800	Phototropic-responsive NPH3 family protein
						At5g47810	PFK2__phosphofructokinase 2
						At5g47820	FRA1__P-loop containing nucleoside triphosphate hydrolases superfamily protein
Response_21dai	QTL32	5	19376736	19379829	26	At5g47830
						At5g47840	AMK2__adenosine monophosphate kinase	nucleotide metabolism
						At5g47850	CCR4__CRINKLY4 related 4
						At5g47860	Protein of unknown function (DUF1350)
Response_28dai	QTL33	1	11568942	11569070	6	At1g32150	AtbZIP68_bZIP68__basic region/leucine zipper transcription factor 68
						At1g32160	Protein of unknown function (DUF760)
						At1g32170	XTH30_XTR4__xyloglucan endotransglucosylase/hydrolase 30
Response_28dai	QTL34	1	11931990	11932763	11	At1g32928	.
						At1g32930	AtGALT31A_GALT31A__Galactosyltransferase family protein
						At1g32940	AtSBT3.5_SBT3.5__Subtilase family protein
Response_28dai	QTL35	1	19311805	19311908	3	At1g51960	IQD27__IQ-domain 27
						At1g51965	ABO5__ABA Overly-Sensitive 5
Response_28dai	QTL36	1	23350103	23351402	22	At1g63005	MIR399B__MIR399B; miRNA
						At1g63010	PHT5;1_VPT1__Major Facilitator Superfamily with SPX (SYG1/Pho81/XPR1) domain-containing protein
						At1g63020	NRPD1_NRPD1A_POL IVA_SDE4_SMD2__nuclear RNA polymerase D1A
Response_28dai	QTL37	1	30158884	30159011	5	At1g80180	.
						At1g80190	PSF1__partner of SLD five 1
Response_28dai	QTL38	3	15375157	15375263	6	At3g43440	JAZ11_TIFY3A__jasmonate-zim-domain protein 11
						At3g43470	zinc ion binding;nucleic acid binding
Response_28dai	QTL39	3	15377290	15377662	16	At3g43440	JAZ11_TIFY3A__jasmonate-zim-domain protein 11
						At3g43470	zinc ion binding;nucleic acid binding
Response_28dai	QTL40	4	8024318	8024876	3	At4g13860	RNA-binding (RRM/RBD/RNP motifs) family protein
						At4g13870	ATWEX_ATWRNEXO_WEX_WRNEXO__Werner syndrome-like exonuclease
						At4g13880	AtRLP48_RLP48__receptor like protein 48
Response_28dai	QTL41	4	10137897	10138145	10	At4g18340	Glycosyl hydrolase superfamily protein
						At4g18350	ATNCED2_NCED2__nine-cis-epoxycarotenoid dioxygenase 2
Response_28dai	QTL42	5	1773695	1774289	8	At5g05880	UGT76C4__UDP-Glycosyltransferase superfamily protein
						At5g05890	UGT76C5__UDP-Glycosyltransferase superfamily protein
						At5g05900	UDP-Glycosyltransferase superfamily protein
Response_28dai	QTL43	5	26043810	26044350	7	At5g65170	VQ motif-containing protein
						At5g65180	ENTH/VHS family protein

## Sheet: Data set 1
SUPPLEMENTARY DATA SET 1 | Raw phenotypic data.
Number	Block	Treatment	Plate	Line	Column	Population	Accession	Germination_date	Score_14dai	Score_21dai	Score_28dai	Score_14dai_Col_control	Score_21dai_Col_control	Score_28dai_Col_control
1	A	Mock	Plate 1	1	1	LABA-D	LABA-D-1	3	3	4	6	2.16667	4.16667	5.66667
2	A	Mock	Plate 1	2	1	LABA-D	LABA-D-1	3	3	4	5	2.16667	4.16667	5.66667
3	A	Mock	Plate 1	3	1	LABA-D	LABA-D-1	3	3	5	6	2.16667	4.16667	5.66667
4	A	Mock	Plate 1	4	1	LABA-D	LABA-D-1	3	3	4	5	2.16667	4.16667	5.66667
5	A	Mock	Plate 1	5	1	LABA-D	LABA-D-1	3	3	4	6	2.16667	4.16667	5.66667
6	A	Mock	Plate 1	6	1	LABA-D	LABA-D-1	3	2	4	5	2.16667	4.16667	5.66667
7	A	Mock	Plate 1	1	2	CAMA-C	CAMA-C-2	3	3	4	5	2.16667	4.16667	5.66667
8	A	Mock	Plate 1	2	2	CAMA-C	CAMA-C-2	3	3	4	5	2.16667	4.16667	5.66667
9	A	Mock	Plate 1	3	2	CAMA-C	CAMA-C-2	3	3	4	5	2.16667	4.16667	5.66667
10	A	Mock	Plate 1	4	2	CAMA-C	CAMA-C-2	3	2	4	4	2.16667	4.16667	5.66667
11	A	Mock	Plate 1	5	2	CAMA-C	CAMA-C-2	3	3	5	6	2.16667	4.16667	5.66667
12	A	Mock	Plate 1	6	2	CAMA-C	CAMA-C-2	3	3	4	5	2.16667	4.16667	5.66667
13	A	Mock	Plate 1	1	3	ESPE-B	ESPE-B-14	3	3	5	6	2.16667	4.16667	5.66667
14	A	Mock	Plate 1	2	3	ESPE-B	ESPE-B-14	3	3	5	7	2.16667	4.16667	5.66667
15	A	Mock	Plate 1	3	3	ESPE-B	ESPE-B-14	3	2	4	4	2.16667	4.16667	5.66667
16	A	Mock	Plate 1	4	3	ESPE-B	ESPE-B-14	3	3	5	6	2.16667	4.16667	5.66667
17	A	Mock	Plate 1	5	3	ESPE-B	ESPE-B-14	3	3	4	4	2.16667	4.16667	5.66667
18	A	Mock	Plate 1	6	3	ESPE-B	ESPE-B-14	3	3	4	5	2.16667	4.16667	5.66667
19	A	Mock	Plate 1	1	5	LANT-C	LANT-C-5	4	1	1	1	2.16667	4.16667	5.66667
20	A	Mock	Plate 1	2	5	LANT-C	LANT-C-5	4	2	4	4	2.16667	4.16667	5.66667
21	A	Mock	Plate 1	3	5	LANT-C	LANT-C-5	.	.	.	.	2.16667	4.16667	5.66667
22	A	Mock	Plate 1	4	5	LANT-C	LANT-C-5	3	1	1	1	2.16667	4.16667	5.66667
23	A	Mock	Plate 1	5	5	LANT-C	LANT-C-5	.	.	.	.	2.16667	4.16667	5.66667
24	A	Mock	Plate 1	6	5	LANT-C	LANT-C-5	3	1	1	1	2.16667	4.16667	5.66667
25	A	Mock	Plate 1	1	6	MOUL-A	MOUL-A-4	3	3	5	7	2.16667	4.16667	5.66667
26	A	Mock	Plate 1	2	6	MOUL-A	MOUL-A-4	3	3	5	7	2.16667	4.16667	5.66667
27	A	Mock	Plate 1	3	6	MOUL-A	MOUL-A-4	3	3	5	7	2.16667	4.16667	5.66667
28	A	Mock	Plate 1	4	6	MOUL-A	MOUL-A-4	3	2	3	4	2.16667	4.16667	5.66667
29	A	Mock	Plate 1	5	6	MOUL-A	MOUL-A-4	3	3	4	5	2.16667	4.16667	5.66667
30	A	Mock	Plate 1	6	6	MOUL-A	MOUL-A-4	3	3	5	7	2.16667	4.16667	5.66667
31	A	Mock	Plate 1	1	7	DIEU-A	DIEU-A-7	3	1	.	1	2.16667	4.16667	5.66667
32	A	Mock	Plate 1	2	7	DIEU-A	DIEU-A-7	3	2	4	5	2.16667	4.16667	5.66667
33	A	Mock	Plate 1	3	7	DIEU-A	DIEU-A-7	3	3	4	5	2.16667	4.16667	5.66667
34	A	Mock	Plate 1	4	7	DIEU-A	DIEU-A-7	3	3	4	5	2.16667	4.16667	5.66667
35	A	Mock	Plate 1	5	7	DIEU-A	DIEU-A-7	3	3	4	5	2.16667	4.16667	5.66667
36	A	Mock	Plate 1	6	7	DIEU-A	DIEU-A-7	3	3	5	7	2.16667	4.16667	5.66667
43	A	Mock	Plate 2	1	1	CLAR-C	CLAR-C-1	3	3	4	6	2.16667	3.33333	4.33333
44	A	Mock	Plate 2	2	1	CLAR-C	CLAR-C-1	3	3	5	5	2.16667	3.33333	4.33333
45	A	Mock	Plate 2	3	1	CLAR-C	CLAR-C-1	3	3	5	6	2.16667	3.33333	4.33333
46	A	Mock	Plate 2	4	1	CLAR-C	CLAR-C-1	3	2	4	5	2.16667	3.33333	4.33333
47	A	Mock	Plate 2	5	1	CLAR-C	CLAR-C-1	3	3	4	5	2.16667	3.33333	4.33333
48	A	Mock	Plate 2	6	1	CLAR-C	CLAR-C-1	3	1	.	.	2.16667	3.33333	4.33333
49	A	Mock	Plate 2	1	2	LABAS-B	LABAS-B-11	3	1	2	2	2.16667	3.33333	4.33333
50	A	Mock	Plate 2	2	2	LABAS-B	LABAS-B-11	3	3	4	5	2.16667	3.33333	4.33333
51	A	Mock	Plate 2	3	2	LABAS-B	LABAS-B-11	3	3	5	5	2.16667	3.33333	4.33333
52	A	Mock	Plate 2	4	2	LABAS-B	LABAS-B-11	3	3	3	4	2.16667	3.33333	4.33333
53	A	Mock	Plate 2	5	2	LABAS-B	LABAS-B-11	3	3	5	6	2.16667	3.33333	4.33333
54	A	Mock	Plate 2	6	2	LABAS-B	LABAS-B-11	3	3	4	5	2.16667	3.33333	4.33333
55	A	Mock	Plate 2	1	3	AULO-A	AULO-A-14	3	3	4	5	2.16667	3.33333	4.33333
56	A	Mock	Plate 2	2	3	AULO-A	AULO-A-14	3	3	4	5	2.16667	3.33333	4.33333
57	A	Mock	Plate 2	3	3	AULO-A	AULO-A-14	3	2	3	3	2.16667	3.33333	4.33333
58	A	Mock	Plate 2	4	3	AULO-A	AULO-A-14	3	2	3	4	2.16667	3.33333	4.33333
59	A	Mock	Plate 2	5	3	AULO-A	AULO-A-14	3	2	4	5	2.16667	3.33333	4.33333
60	A	Mock	Plate 2	6	3	AULO-A	AULO-A-14	3	3	5	7	2.16667	3.33333	4.33333
61	A	Mock	Plate 2	1	4	Col-0-Inoc	Col-0-Inoc	4	2	5	6	2.16667	3.33333	4.33333
62	A	Mock	Plate 2	2	4	Col-0-Inoc	Col-0-Inoc	3	3	4	5	2.16667	3.33333	4.33333
63	A	Mock	Plate 2	3	4	Col-0-Inoc	Col-0-Inoc	3	1	1	1	2.16667	3.33333	4.33333
64	A	Mock	Plate 2	4	4	Col-0-Inoc	Col-0-Inoc	3	2	3	4	2.16667	3.33333	4.33333
65	A	Mock	Plate 2	5	4	Col-0-Inoc	Col-0-Inoc	3	2	4	4	2.16667	3.33333	4.33333
66	A	Mock	Plate 2	6	4	Col-0-Inoc	Col-0-Inoc	3	2	5	7	2.16667	3.33333	4.33333
67	A	Mock	Plate 2	1	5	SAMA-A	SAMA-A-5	3	3	4	5	2.16667	3.33333	4.33333
68	A	Mock	Plate 2	2	5	SAMA-A	SAMA-A-5	5	1	1	1	2.16667	3.33333	4.33333
69	A	Mock	Plate 2	3	5	SAMA-A	SAMA-A-5	3	2	3	4	2.16667	3.33333	4.33333
70	A	Mock	Plate 2	4	5	SAMA-A	SAMA-A-5	3	3	4	5	2.16667	3.33333	4.33333
71	A	Mock	Plate 2	5	5	SAMA-A	SAMA-A-5	3	3	4	5	2.16667	3.33333	4.33333
72	A	Mock	Plate 2	6	5	SAMA-A	SAMA-A-5	3	3	5	7	2.16667	3.33333	4.33333
73	A	Mock	Plate 2	1	6	GAIL-A	GAIL-A-13	3	3	5	7	2.16667	3.33333	4.33333
74	A	Mock	Plate 2	2	6	GAIL-A	GAIL-A-13	3	3	4	4	2.16667	3.33333	4.33333
75	A	Mock	Plate 2	3	6	GAIL-A	GAIL-A-13	3	3	4	4	2.16667	3.33333	4.33333
76	A	Mock	Plate 2	4	6	GAIL-A	GAIL-A-13	3	2	4	4	2.16667	3.33333	4.33333
77	A	Mock	Plate 2	5	6	GAIL-A	GAIL-A-13	5	1	1	1	2.16667	3.33333	4.33333
78	A	Mock	Plate 2	6	6	GAIL-A	GAIL-A-13	3	2	3	4	2.16667	3.33333	4.33333
79	A	Mock	Plate 2	1	7	COLO-A	COLO-A-14	3	1	2	3	2.16667	3.33333	4.33333
80	A	Mock	Plate 2	2	7	COLO-A	COLO-A-14	3	2	4	5	2.16667	3.33333	4.33333
81	A	Mock	Plate 2	3	7	COLO-A	COLO-A-14	3	2	3	5	2.16667	3.33333	4.33333
82	A	Mock	Plate 2	4	7	COLO-A	COLO-A-14	3	3	4	5	2.16667	3.33333	4.33333
83	A	Mock	Plate 2	5	7	COLO-A	COLO-A-14	3	2	4	5	2.16667	3.33333	4.33333
84	A	Mock	Plate 2	6	7	COLO-A	COLO-A-14	3	2	3	4	2.16667	3.33333	4.33333
91	A	Mock	Plate 3	1	1	BELC-C	BELC-C-10	3	3	4	5	2.66667	4.16667	5.33333
92	A	Mock	Plate 3	2	1	BELC-C	BELC-C-10	3	3	5	6	2.66667	4.16667	5.33333
93	A	Mock	Plate 3	3	1	BELC-C	BELC-C-10	3	3	5	6	2.66667	4.16667	5.33333
94	A	Mock	Plate 3	4	1	BELC-C	BELC-C-10	3	3	5	6	2.66667	4.16667	5.33333
95	A	Mock	Plate 3	5	1	BELC-C	BELC-C-10	3	2	3	4	2.66667	4.16667	5.33333
96	A	Mock	Plate 3	6	1	BELC-C	BELC-C-10	3	2	3	4	2.66667	4.16667	5.33333
97	A	Mock	Plate 3	1	2	VALE-A	VALE-A-12	3	2	4	4	2.66667	4.16667	5.33333
98	A	Mock	Plate 3	2	2	VALE-A	VALE-A-12	3	3	4	5	2.66667	4.16667	5.33333
99	A	Mock	Plate 3	3	2	VALE-A	VALE-A-12	3	3	4	4	2.66667	4.16667	5.33333
100	A	Mock	Plate 3	4	2	VALE-A	VALE-A-12	3	3	4	5	2.66667	4.16667	5.33333
101	A	Mock	Plate 3	5	2	VALE-A	VALE-A-12	3	3	5	6	2.66667	4.16667	5.33333
102	A	Mock	Plate 3	6	2	VALE-A	VALE-A-12	3	2	3	5	2.66667	4.16667	5.33333
103	A	Mock	Plate 3	1	3	SAUR-A	SAUR-A-1	3	3	5	6	2.66667	4.16667	5.33333
104	A	Mock	Plate 3	2	3	SAUR-A	SAUR-A-1	3	3	5	6	2.66667	4.16667	5.33333
105	A	Mock	Plate 3	3	3	SAUR-A	SAUR-A-1	3	3	4	5	2.66667	4.16667	5.33333
106	A	Mock	Plate 3	4	3	SAUR-A	SAUR-A-1	3	3	5	6	2.66667	4.16667	5.33333
107	A	Mock	Plate 3	5	3	SAUR-A	SAUR-A-1	3	3	5	6	2.66667	4.16667	5.33333
108	A	Mock	Plate 3	6	3	SAUR-A	SAUR-A-1	3	3	4	6	2.66667	4.16667	5.33333
109	A	Mock	Plate 3	1	4	LACR-A	LACR-A-4	3	2	3	3	2.66667	4.16667	5.33333
110	A	Mock	Plate 3	2	4	LACR-A	LACR-A-4	3	2	3	4	2.66667	4.16667	5.33333
111	A	Mock	Plate 3	3	4	LACR-A	LACR-A-4	3	2	3	3	2.66667	4.16667	5.33333
112	A	Mock	Plate 3	4	4	LACR-A	LACR-A-4	3	2	3	3	2.66667	4.16667	5.33333
113	A	Mock	Plate 3	5	4	LACR-A	LACR-A-4	3	2	2	3	2.66667	4.16667	5.33333
114	A	Mock	Plate 3	6	4	LACR-A	LACR-A-4	3	2	3	3	2.66667	4.16667	5.33333
115	A	Mock	Plate 3	1	5	MERV-B	MERV-B-11	3	3	4	4	2.66667	4.16667	5.33333
116	A	Mock	Plate 3	2	5	MERV-B	MERV-B-11	3	2	4	4	2.66667	4.16667	5.33333
117	A	Mock	Plate 3	3	5	MERV-B	MERV-B-11	3	3	4	4	2.66667	4.16667	5.33333
118	A	Mock	Plate 3	4	5	MERV-B	MERV-B-11	3	3	4	4	2.66667	4.16667	5.33333
119	A	Mock	Plate 3	5	5	MERV-B	MERV-B-11	3	2	4	5	2.66667	4.16667	5.33333
120	A	Mock	Plate 3	6	5	MERV-B	MERV-B-11	3	1	1	1	2.66667	4.16667	5.33333
121	A	Mock	Plate 3	1	6	LANT-C	LANT-C-2	3	3	4	5	2.66667	4.16667	5.33333
122	A	Mock	Plate 3	2	6	LANT-C	LANT-C-2	3	2	3	4	2.66667	4.16667	5.33333
123	A	Mock	Plate 3	3	6	LANT-C	LANT-C-2	3	2	3	4	2.66667	4.16667	5.33333
124	A	Mock	Plate 3	4	6	LANT-C	LANT-C-2	3	3	4	4	2.66667	4.16667	5.33333
125	A	Mock	Plate 3	5	6	LANT-C	LANT-C-2	3	2	4	5	2.66667	4.16667	5.33333
126	A	Mock	Plate 3	6	6	LANT-C	LANT-C-2	3	2	3	3	2.66667	4.16667	5.33333
127	A	Mock	Plate 3	1	7	CIER-B	CIER-B-17	3	3	5	7	2.66667	4.16667	5.33333
128	A	Mock	Plate 3	2	7	CIER-B	CIER-B-17	3	3	4	5	2.66667	4.16667	5.33333
129	A	Mock	Plate 3	3	7	CIER-B	CIER-B-17	3	3	4	5	2.66667	4.16667	5.33333
130	A	Mock	Plate 3	4	7	CIER-B	CIER-B-17	3	3	4	4	2.66667	4.16667	5.33333
131	A	Mock	Plate 3	5	7	CIER-B	CIER-B-17	3	3	4	5	2.66667	4.16667	5.33333
132	A	Mock	Plate 3	6	7	CIER-B	CIER-B-17	3	3	4	5	2.66667	4.16667	5.33333
139	A	Mock	Plate 4	1	1	LAGR-A	LAGR-A-13	3	2	4	5	3	2.16667	4.33333
140	A	Mock	Plate 4	2	1	LAGR-A	LAGR-A-13	3	2	3	4	3	2.16667	4.33333
141	A	Mock	Plate 4	3	1	LAGR-A	LAGR-A-13	3	2	4	6	3	2.16667	4.33333
142	A	Mock	Plate 4	4	1	LAGR-A	LAGR-A-13	3	3	5	6	3	2.16667	4.33333
143	A	Mock	Plate 4	5	1	LAGR-A	LAGR-A-13	3	2	3	4	3	2.16667	4.33333
144	A	Mock	Plate 4	6	1	LAGR-A	LAGR-A-13	3	2	3	5	3	2.16667	4.33333
145	A	Mock	Plate 4	1	2	CAST-A	CAST-A-12	3	2	3	4	3	2.16667	4.33333
146	A	Mock	Plate 4	2	2	CAST-A	CAST-A-12	3	2	3	4	3	2.16667	4.33333
147	A	Mock	Plate 4	3	2	CAST-A	CAST-A-12	3	1	1	1	3	2.16667	4.33333
148	A	Mock	Plate 4	4	2	CAST-A	CAST-A-12	.	.	.	.	3	2.16667	4.33333
149	A	Mock	Plate 4	5	2	CAST-A	CAST-A-12	3	2	4	4	3	2.16667	4.33333
150	A	Mock	Plate 4	6	2	CAST-A	CAST-A-12	3	3	5	7	3	2.16667	4.33333
151	A	Mock	Plate 4	1	3	CASS-A	CASS-A-17	3	3	4	5	3	2.16667	4.33333
152	A	Mock	Plate 4	2	3	CASS-A	CASS-A-17	3	1	1	1	3	2.16667	4.33333
153	A	Mock	Plate 4	3	3	CASS-A	CASS-A-17	.	.	.	.	3	2.16667	4.33333
154	A	Mock	Plate 4	4	3	CASS-A	CASS-A-17	.	.	.	.	3	2.16667	4.33333
155	A	Mock	Plate 4	5	3	CASS-A	CASS-A-17	3	1	1	1	3	2.16667	4.33333
156	A	Mock	Plate 4	6	3	CASS-A	CASS-A-17	.	.	.	.	3	2.16667	4.33333
157	A	Mock	Plate 4	1	4	BANI-B	BANI-B-1	3	3	5	7	3	2.16667	4.33333
158	A	Mock	Plate 4	2	4	BANI-B	BANI-B-1	3	3	4	5	3	2.16667	4.33333
159	A	Mock	Plate 4	3	4	BANI-B	BANI-B-1	3	3	4	4	3	2.16667	4.33333
160	A	Mock	Plate 4	4	4	BANI-B	BANI-B-1	3	3	4	5	3	2.16667	4.33333
161	A	Mock	Plate 4	5	4	BANI-B	BANI-B-1	3	3	5	5	3	2.16667	4.33333
162	A	Mock	Plate 4	6	4	BANI-B	BANI-B-1	3	2	5	6	3	2.16667	4.33333
163	A	Mock	Plate 4	1	5	CLAR-C	CLAR-C-8	3	2	3	3	3	2.16667	4.33333
164	A	Mock	Plate 4	2	5	CLAR-C	CLAR-C-8	3	2	4	5	3	2.16667	4.33333
165	A	Mock	Plate 4	3	5	CLAR-C	CLAR-C-8	3	2	4	5	3	2.16667	4.33333
166	A	Mock	Plate 4	4	5	CLAR-C	CLAR-C-8	3	2	5	5	3	2.16667	4.33333
167	A	Mock	Plate 4	5	5	CLAR-C	CLAR-C-8	3	2	3	4	3	2.16667	4.33333
168	A	Mock	Plate 4	6	5	CLAR-C	CLAR-C-8	3	2	5	5	3	2.16667	4.33333
169	A	Mock	Plate 4	1	6	SAMA-A	SAMA-A-10	3	3	5	7	3	2.16667	4.33333
170	A	Mock	Plate 4	2	6	SAMA-A	SAMA-A-10	3	3	4	5	3	2.16667	4.33333
171	A	Mock	Plate 4	3	6	SAMA-A	SAMA-A-10	5	1	1	1	3	2.16667	4.33333
172	A	Mock	Plate 4	4	6	SAMA-A	SAMA-A-10	3	1	1	1	3	2.16667	4.33333
173	A	Mock	Plate 4	5	6	SAMA-A	SAMA-A-10	3	2	3	3	3	2.16667	4.33333
174	A	Mock	Plate 4	6	6	SAMA-A	SAMA-A-10	3	2	3	3	3	2.16667	4.33333
175	A	Mock	Plate 4	1	7	MERE-A	MERE-A-2	5	1	1	1	3	2.16667	4.33333
176	A	Mock	Plate 4	2	7	MERE-A	MERE-A-2	.	.	.	.	3	2.16667	4.33333
177	A	Mock	Plate 4	3	7	MERE-A	MERE-A-2	.	.	.	.	3	2.16667	4.33333
178	A	Mock	Plate 4	4	7	MERE-A	MERE-A-2	.	.	.	.	3	2.16667	4.33333
179	A	Mock	Plate 4	5	7	MERE-A	MERE-A-2	.	.	.	.	3	2.16667	4.33333
180	A	Mock	Plate 4	6	7	MERE-A	MERE-A-2	5	1	1	1	3	2.16667	4.33333
187	A	Mock	Plate 5	1	2	SEIS-A	SEIS-A-6	3	3	5	6	3	2.42857	4.14286
188	A	Mock	Plate 5	2	2	SEIS-A	SEIS-A-6	3	2	4	5	3	2.42857	4.14286
189	A	Mock	Plate 5	3	2	SEIS-A	SEIS-A-6	3	3	4	5	3	2.42857	4.14286
190	A	Mock	Plate 5	4	2	SEIS-A	SEIS-A-6	3	2	4	5	3	2.42857	4.14286
191	A	Mock	Plate 5	5	2	SEIS-A	SEIS-A-6	3	3	5	6	3	2.42857	4.14286
192	A	Mock	Plate 5	6	2	SEIS-A	SEIS-A-6	3	3	5	7	3	2.42857	4.14286
193	A	Mock	Plate 5	1	3	MONT-A	MONT-A-13	3	2	3	4	3	2.42857	4.14286
194	A	Mock	Plate 5	2	3	MONT-A	MONT-A-13	.	.	.	.	3	2.42857	4.14286
195	A	Mock	Plate 5	3	3	MONT-A	MONT-A-13	.	.	.	.	3	2.42857	4.14286
196	A	Mock	Plate 5	4	3	MONT-A	MONT-A-13	.	.	.	.	3	2.42857	4.14286
197	A	Mock	Plate 5	5	3	MONT-A	MONT-A-13	.	.	.	.	3	2.42857	4.14286
198	A	Mock	Plate 5	6	3	MONT-A	MONT-A-13	.	.	.	.	3	2.42857	4.14286
199	A	Mock	Plate 5	1	4	LANT-C	LANT-C-8	3	2	4	5	3	2.42857	4.14286
200	A	Mock	Plate 5	2	4	LANT-C	LANT-C-8	3	2	4	5	3	2.42857	4.14286
201	A	Mock	Plate 5	3	4	LANT-C	LANT-C-8	3	2	4	4	3	2.42857	4.14286
202	A	Mock	Plate 5	4	4	LANT-C	LANT-C-8	3	2	4	4	3	2.42857	4.14286
203	A	Mock	Plate 5	5	4	LANT-C	LANT-C-8	3	3	5	5	3	2.42857	4.14286
204	A	Mock	Plate 5	6	4	LANT-C	LANT-C-8	4	1	2	2	3	2.42857	4.14286
205	A	Mock	Plate 5	1	6	MERV-B	MERV-B-17	4	2	3	3	3	2.42857	4.14286
206	A	Mock	Plate 5	2	6	MERV-B	MERV-B-17	4	3	5	6	3	2.42857	4.14286
207	A	Mock	Plate 5	3	6	MERV-B	MERV-B-17	3	2	4	4	3	2.42857	4.14286
208	A	Mock	Plate 5	4	6	MERV-B	MERV-B-17	.	.	.	.	3	2.42857	4.14286
209	A	Mock	Plate 5	5	6	MERV-B	MERV-B-17	3	3	4	5	3	2.42857	4.14286
210	A	Mock	Plate 5	6	6	MERV-B	MERV-B-17	4	2	4	6	3	2.42857	4.14286
211	A	Mock	Plate 5	1	7	CAZA-B	CAZA-B-1	3	3	5	7	3	2.42857	4.14286
212	A	Mock	Plate 5	2	7	CAZA-B	CAZA-B-1	3	3	5	6	3	2.42857	4.14286
213	A	Mock	Plate 5	3	7	CAZA-B	CAZA-B-1	3	3	5	6	3	2.42857	4.14286
214	A	Mock	Plate 5	4	7	CAZA-B	CAZA-B-1	3	3	5	6	3	2.42857	4.14286
215	A	Mock	Plate 5	5	7	CAZA-B	CAZA-B-1	3	3	5	5	3	2.42857	4.14286
216	A	Mock	Plate 5	6	7	CAZA-B	CAZA-B-1	3	3	5	6	3	2.42857	4.14286
223	A	Mock	Plate 6	1	1	NAYR-A	NAYR-A-14	3	1	1	1	2.83333	4.5	5.33333
224	A	Mock	Plate 6	2	1	NAYR-A	NAYR-A-14	.	.	.	.	2.83333	4.5	5.33333
225	A	Mock	Plate 6	3	1	NAYR-A	NAYR-A-14	3	2	3	4	2.83333	4.5	5.33333
226	A	Mock	Plate 6	4	1	NAYR-A	NAYR-A-14	3	3	5	6	2.83333	4.5	5.33333
227	A	Mock	Plate 6	5	1	NAYR-A	NAYR-A-14	3	2	2	3	2.83333	4.5	5.33333
228	A	Mock	Plate 6	6	1	NAYR-A	NAYR-A-14	3	2	4	5	2.83333	4.5	5.33333
229	A	Mock	Plate 6	1	2	COLO-A	COLO-A-1	4	1	1	.	2.83333	4.5	5.33333
230	A	Mock	Plate 6	2	2	COLO-A	COLO-A-1	3	2	4	4	2.83333	4.5	5.33333
231	A	Mock	Plate 6	3	2	COLO-A	COLO-A-1	4	3	4	5	2.83333	4.5	5.33333
232	A	Mock	Plate 6	4	2	COLO-A	COLO-A-1	3	2	4	5	2.83333	4.5	5.33333
233	A	Mock	Plate 6	5	2	COLO-A	COLO-A-1	4	1	1	1	2.83333	4.5	5.33333
234	A	Mock	Plate 6	6	2	COLO-A	COLO-A-1	3	2	3	4	2.83333	4.5	5.33333
235	A	Mock	Plate 6	1	4	MAZA-A	MAZA-A-3	4	1	1	1	2.83333	4.5	5.33333
236	A	Mock	Plate 6	2	4	MAZA-A	MAZA-A-3	3	3	5	4	2.83333	4.5	5.33333
237	A	Mock	Plate 6	3	4	MAZA-A	MAZA-A-3	3	2	3	4	2.83333	4.5	5.33333
238	A	Mock	Plate 6	4	4	MAZA-A	MAZA-A-3	3	1	1	1	2.83333	4.5	5.33333
239	A	Mock	Plate 6	5	4	MAZA-A	MAZA-A-3	3	3	3	4	2.83333	4.5	5.33333
240	A	Mock	Plate 6	6	4	MAZA-A	MAZA-A-3	3	3	5	6	2.83333	4.5	5.33333
241	A	Mock	Plate 6	1	5	LACR-A	LACR-A-3	3	2	3	4	2.83333	4.5	5.33333
242	A	Mock	Plate 6	2	5	LACR-A	LACR-A-3	3	1	1	1	2.83333	4.5	5.33333
243	A	Mock	Plate 6	3	5	LACR-A	LACR-A-3	3	1	1	1	2.83333	4.5	5.33333
244	A	Mock	Plate 6	4	5	LACR-A	LACR-A-3	3	3	4	4	2.83333	4.5	5.33333
245	A	Mock	Plate 6	5	5	LACR-A	LACR-A-3	3	2	3	4	2.83333	4.5	5.33333
246	A	Mock	Plate 6	6	5	LACR-A	LACR-A-3	3	2	3	4	2.83333	4.5	5.33333
247	A	Mock	Plate 6	1	6	GAIL-A	GAIL-A-3	3	3	5	7	2.83333	4.5	5.33333
248	A	Mock	Plate 6	2	6	GAIL-A	GAIL-A-3	3	3	5	6	2.83333	4.5	5.33333
249	A	Mock	Plate 6	3	6	GAIL-A	GAIL-A-3	3	3	4	4	2.83333	4.5	5.33333
250	A	Mock	Plate 6	4	6	GAIL-A	GAIL-A-3	3	3	5	6	2.83333	4.5	5.33333
251	A	Mock	Plate 6	5	6	GAIL-A	GAIL-A-3	3	1	1	1	2.83333	4.5	5.33333
252	A	Mock	Plate 6	6	6	GAIL-A	GAIL-A-3	3	3	5	5	2.83333	4.5	5.33333
253	A	Mock	Plate 6	1	7	LAGR-A	LAGR-A-5	3	2	3	3	2.83333	4.5	5.33333
254	A	Mock	Plate 6	2	7	LAGR-A	LAGR-A-5	3	3	4	4	2.83333	4.5	5.33333
255	A	Mock	Plate 6	3	7	LAGR-A	LAGR-A-5	3	3	3	3	2.83333	4.5	5.33333
256	A	Mock	Plate 6	4	7	LAGR-A	LAGR-A-5	3	3	4	4	2.83333	4.5	5.33333
257	A	Mock	Plate 6	5	7	LAGR-A	LAGR-A-5	3	2	4	4	2.83333	4.5	5.33333
258	A	Mock	Plate 6	6	7	LAGR-A	LAGR-A-5	4	3	4	6	2.83333	4.5	5.33333
265	A	Mock	Plate 7	1	1	CAST-A	CAST-A-9	3	3	4	5	3	4.5	6
266	A	Mock	Plate 7	2	1	CAST-A	CAST-A-9	3	2	2	2	3	4.5	6
267	A	Mock	Plate 7	3	1	CAST-A	CAST-A-9	3	3	4	5	3	4.5	6
268	A	Mock	Plate 7	4	1	CAST-A	CAST-A-9	3	3	5	5	3	4.5	6
269	A	Mock	Plate 7	5	1	CAST-A	CAST-A-9	4	2	2	1	3	4.5	6
270	A	Mock	Plate 7	6	1	CAST-A	CAST-A-9	3	3	5	5	3	4.5	6
271	A	Mock	Plate 7	1	2	LABA-D	LABA-D-12	3	2	3	4	3	4.5	6
272	A	Mock	Plate 7	2	2	LABA-D	LABA-D-12	3	3	4	5	3	4.5	6
273	A	Mock	Plate 7	3	2	LABA-D	LABA-D-12	3	1	1	1	3	4.5	6
274	A	Mock	Plate 7	4	2	LABA-D	LABA-D-12	3	3	4	5	3	4.5	6
275	A	Mock	Plate 7	5	2	LABA-D	LABA-D-12	3	3	4	4	3	4.5	6
276	A	Mock	Plate 7	6	2	LABA-D	LABA-D-12	3	1	1	1	3	4.5	6
277	A	Mock	Plate 7	1	3	MONTM-A	MONTM-A-1	3	3	5	5	3	4.5	6
278	A	Mock	Plate 7	2	3	MONTM-A	MONTM-A-1	3	2	3	3	3	4.5	6
279	A	Mock	Plate 7	3	3	MONTM-A	MONTM-A-1	3	3	4	4	3	4.5	6
280	A	Mock	Plate 7	4	3	MONTM-A	MONTM-A-1	3	3	4	4	3	4.5	6
281	A	Mock	Plate 7	5	3	MONTM-A	MONTM-A-1	3	2	3	3	3	4.5	6
282	A	Mock	Plate 7	6	3	MONTM-A	MONTM-A-1	3	2	4	5	3	4.5	6
283	A	Mock	Plate 7	1	4	COLO-B	COLO-B-16	3	3	4	4	3	4.5	6
284	A	Mock	Plate 7	2	4	COLO-B	COLO-B-16	3	3	4	5	3	4.5	6
285	A	Mock	Plate 7	3	4	COLO-B	COLO-B-16	3	1	1	1	3	4.5	6
286	A	Mock	Plate 7	4	4	COLO-B	COLO-B-16	3	2	3	4	3	4.5	6
287	A	Mock	Plate 7	5	4	COLO-B	COLO-B-16	3	2	3	5	3	4.5	6
288	A	Mock	Plate 7	6	4	COLO-B	COLO-B-16	3	2	3	5	3	4.5	6
289	A	Mock	Plate 7	1	5	CIER-B	CIER-B-12	3	3	5	6	3	4.5	6
290	A	Mock	Plate 7	2	5	CIER-B	CIER-B-12	3	3	4	5	3	4.5	6
291	A	Mock	Plate 7	3	5	CIER-B	CIER-B-12	3	3	4	5	3	4.5	6
292	A	Mock	Plate 7	4	5	CIER-B	CIER-B-12	3	3	4	4	3	4.5	6
293	A	Mock	Plate 7	5	5	CIER-B	CIER-B-12	3	3	4	4	3	4.5	6
294	A	Mock	Plate 7	6	5	CIER-B	CIER-B-12	3	3	3	5	3	4.5	6
295	A	Mock	Plate 7	1	6	CLAR-C	CLAR-C-12	3	3	5	6	3	4.5	6
296	A	Mock	Plate 7	2	6	CLAR-C	CLAR-C-12	3	3	5	6	3	4.5	6
297	A	Mock	Plate 7	3	6	CLAR-C	CLAR-C-12	3	3	4	5	3	4.5	6
298	A	Mock	Plate 7	4	6	CLAR-C	CLAR-C-12	3	3	4	5	3	4.5	6
299	A	Mock	Plate 7	5	6	CLAR-C	CLAR-C-12	3	3	5	5	3	4.5	6
300	A	Mock	Plate 7	6	6	CLAR-C	CLAR-C-12	3	3	5	6	3	4.5	6
301	A	Mock	Plate 7	1	7	CAST-A	CAST-A-16	3	3	5	5	3	4.5	6
302	A	Mock	Plate 7	2	7	CAST-A	CAST-A-16	5	1	1	1	3	4.5	6
303	A	Mock	Plate 7	3	7	CAST-A	CAST-A-16	.	.	.	.	3	4.5	6
304	A	Mock	Plate 7	4	7	CAST-A	CAST-A-16	3	3	4	4	3	4.5	6
305	A	Mock	Plate 7	5	7	CAST-A	CAST-A-16	3	1	1	1	3	4.5	6
306	A	Mock	Plate 7	6	7	CAST-A	CAST-A-16	3	2	4	5	3	4.5	6
313	A	Mock	Plate 8	1	1	DECA-A	DECA-A-8	3	3	4	6	2.16667	3.5	5
314	A	Mock	Plate 8	2	1	DECA-A	DECA-A-8	4	3	5	6	2.16667	3.5	5
315	A	Mock	Plate 8	3	1	DECA-A	DECA-A-8	3	2	3	4	2.16667	3.5	5
316	A	Mock	Plate 8	4	1	DECA-A	DECA-A-8	3	2	3	4	2.16667	3.5	5
317	A	Mock	Plate 8	5	1	DECA-A	DECA-A-8	3	3	4	4	2.16667	3.5	5
318	A	Mock	Plate 8	6	1	DECA-A	DECA-A-8	3	2	4	4	2.16667	3.5	5
319	A	Mock	Plate 8	1	2	BANI-B	BANI-B-2	3	2	5	7	2.16667	3.5	5
320	A	Mock	Plate 8	2	2	BANI-B	BANI-B-2	3	3	4	5	2.16667	3.5	5
321	A	Mock	Plate 8	3	2	BANI-B	BANI-B-2	3	2	4	4	2.16667	3.5	5
322	A	Mock	Plate 8	4	2	BANI-B	BANI-B-2	3	3	4	5	2.16667	3.5	5
323	A	Mock	Plate 8	5	2	BANI-B	BANI-B-2	3	3	5	5	2.16667	3.5	5
324	A	Mock	Plate 8	6	2	BANI-B	BANI-B-2	3	2	4	5	2.16667	3.5	5
325	A	Mock	Plate 8	1	3	TARN-C	TARN-C-2	3	3	5	5	2.16667	3.5	5
326	A	Mock	Plate 8	2	3	TARN-C	TARN-C-2	3	3	5	6	2.16667	3.5	5
327	A	Mock	Plate 8	3	3	TARN-C	TARN-C-2	3	3	4	6	2.16667	3.5	5
328	A	Mock	Plate 8	4	3	TARN-C	TARN-C-2	3	2	4	4	2.16667	3.5	5
329	A	Mock	Plate 8	5	3	TARN-C	TARN-C-2	3	2	4	4	2.16667	3.5	5
330	A	Mock	Plate 8	6	3	TARN-C	TARN-C-2	3	3	5	6	2.16667	3.5	5
331	A	Mock	Plate 8	1	4	LABA-B	LABA-B-11	3	3	5	6	2.16667	3.5	5
332	A	Mock	Plate 8	2	4	LABA-B	LABA-B-11	3	2	4	4	2.16667	3.5	5
333	A	Mock	Plate 8	3	4	LABA-B	LABA-B-11	4	2	3	4	2.16667	3.5	5
334	A	Mock	Plate 8	4	4	LABA-B	LABA-B-11	3	2	4	4	2.16667	3.5	5
335	A	Mock	Plate 8	5	4	LABA-B	LABA-B-11	4	3	4	4	2.16667	3.5	5
336	A	Mock	Plate 8	6	4	LABA-B	LABA-B-11	3	2	5	5	2.16667	3.5	5
337	A	Mock	Plate 8	1	6	SEIS-A	SEIS-A-15	3	3	5	6	2.16667	3.5	5
338	A	Mock	Plate 8	2	6	SEIS-A	SEIS-A-15	3	2	5	6	2.16667	3.5	5
339	A	Mock	Plate 8	3	6	SEIS-A	SEIS-A-15	3	2	4	4	2.16667	3.5	5
340	A	Mock	Plate 8	4	6	SEIS-A	SEIS-A-15	3	2	4	5	2.16667	3.5	5
341	A	Mock	Plate 8	5	6	SEIS-A	SEIS-A-15	3	2	3	4	2.16667	3.5	5
342	A	Mock	Plate 8	6	6	SEIS-A	SEIS-A-15	3	2	4	6	2.16667	3.5	5
343	A	Mock	Plate 8	1	7	FERR-A	FERR-A-12	3	1	2	2	2.16667	3.5	5
344	A	Mock	Plate 8	2	7	FERR-A	FERR-A-12	.	.	.	.	2.16667	3.5	5
345	A	Mock	Plate 8	3	7	FERR-A	FERR-A-12	4	1	1	.	2.16667	3.5	5
346	A	Mock	Plate 8	4	7	FERR-A	FERR-A-12	3	3	5	5	2.16667	3.5	5
347	A	Mock	Plate 8	5	7	FERR-A	FERR-A-12	3	3	5	5	2.16667	3.5	5
348	A	Mock	Plate 8	6	7	FERR-A	FERR-A-12	3	2	3	4	2.16667	3.5	5
355	A	Mock	Plate 9	1	1	SAUR-A	SAUR-A-11	3	2	4	4	2.5	4.66667	5.66667
356	A	Mock	Plate 9	2	1	SAUR-A	SAUR-A-11	3	3	4	4	2.5	4.66667	5.66667
357	A	Mock	Plate 9	3	1	SAUR-A	SAUR-A-11	3	3	4	4	2.5	4.66667	5.66667
358	A	Mock	Plate 9	4	1	SAUR-A	SAUR-A-11	3	2	4	4	2.5	4.66667	5.66667
359	A	Mock	Plate 9	5	1	SAUR-A	SAUR-A-11	3	2	3	3	2.5	4.66667	5.66667
360	A	Mock	Plate 9	6	1	SAUR-A	SAUR-A-11	3	2	5	5	2.5	4.66667	5.66667
361	A	Mock	Plate 9	1	2	CIER-A	CIER-A-4	3	3	5	6	2.5	4.66667	5.66667
362	A	Mock	Plate 9	2	2	CIER-A	CIER-A-4	3	3	4	5	2.5	4.66667	5.66667
363	A	Mock	Plate 9	3	2	CIER-A	CIER-A-4	3	3	5	5	2.5	4.66667	5.66667
364	A	Mock	Plate 9	4	2	CIER-A	CIER-A-4	3	3	4	5	2.5	4.66667	5.66667
365	A	Mock	Plate 9	5	2	CIER-A	CIER-A-4	3	3	4	5	2.5	4.66667	5.66667
366	A	Mock	Plate 9	6	2	CIER-A	CIER-A-4	3	2	4	4	2.5	4.66667	5.66667
367	A	Mock	Plate 9	1	3	CASS-A	CASS-A-10	3	3	5	5	2.5	4.66667	5.66667
368	A	Mock	Plate 9	2	3	CASS-A	CASS-A-10	3	3	5	6	2.5	4.66667	5.66667
369	A	Mock	Plate 9	3	3	CASS-A	CASS-A-10	3	3	4	4	2.5	4.66667	5.66667
370	A	Mock	Plate 9	4	3	CASS-A	CASS-A-10	3	2	4	4	2.5	4.66667	5.66667
371	A	Mock	Plate 9	5	3	CASS-A	CASS-A-10	3	3	5	5	2.5	4.66667	5.66667
372	A	Mock	Plate 9	6	3	CASS-A	CASS-A-10	3	3	4	5	2.5	4.66667	5.66667
373	A	Mock	Plate 9	1	4	MONT-A	MONT-A-16	.	.	.	.	2.5	4.66667	5.66667
374	A	Mock	Plate 9	2	4	MONT-A	MONT-A-16	.	.	.	.	2.5	4.66667	5.66667
375	A	Mock	Plate 9	3	4	MONT-A	MONT-A-16	3	1	1	1	2.5	4.66667	5.66667
376	A	Mock	Plate 9	4	4	MONT-A	MONT-A-16	.	.	.	.	2.5	4.66667	5.66667
377	A	Mock	Plate 9	5	4	MONT-A	MONT-A-16	.	.	.	.	2.5	4.66667	5.66667
378	A	Mock	Plate 9	6	4	MONT-A	MONT-A-16	.	.	.	.	2.5	4.66667	5.66667
379	A	Mock	Plate 9	1	5	AULO-A	AULO-A-4	3	2	5	5	2.5	4.66667	5.66667
380	A	Mock	Plate 9	2	5	AULO-A	AULO-A-4	3	2	4	4	2.5	4.66667	5.66667
381	A	Mock	Plate 9	3	5	AULO-A	AULO-A-4	3	3	4	4	2.5	4.66667	5.66667
382	A	Mock	Plate 9	4	5	AULO-A	AULO-A-4	3	1	2	3	2.5	4.66667	5.66667
383	A	Mock	Plate 9	5	5	AULO-A	AULO-A-4	3	2	4	5	2.5	4.66667	5.66667
384	A	Mock	Plate 9	6	5	AULO-A	AULO-A-4	3	3	4	5	2.5	4.66667	5.66667
385	A	Mock	Plate 9	1	6	CERN-A	CERN-A-2	3	3	5	5	2.5	4.66667	5.66667
386	A	Mock	Plate 9	2	6	CERN-A	CERN-A-2	3	1	1	1	2.5	4.66667	5.66667
387	A	Mock	Plate 9	3	6	CERN-A	CERN-A-2	3	3	5	5	2.5	4.66667	5.66667
388	A	Mock	Plate 9	4	6	CERN-A	CERN-A-2	3	3	4	4	2.5	4.66667	5.66667
389	A	Mock	Plate 9	5	6	CERN-A	CERN-A-2	3	3	4	4	2.5	4.66667	5.66667
390	A	Mock	Plate 9	6	6	CERN-A	CERN-A-2	3	2	3	4	2.5	4.66667	5.66667
391	A	Mock	Plate 9	1	7	CLAR-B	CLAR-B-4	3	3	5	4	2.5	4.66667	5.66667
392	A	Mock	Plate 9	2	7	CLAR-B	CLAR-B-4	3	3	5	5	2.5	4.66667	5.66667
393	A	Mock	Plate 9	3	7	CLAR-B	CLAR-B-4	3	3	4	5	2.5	4.66667	5.66667
394	A	Mock	Plate 9	4	7	CLAR-B	CLAR-B-4	3	2	3	4	2.5	4.66667	5.66667
395	A	Mock	Plate 9	5	7	CLAR-B	CLAR-B-4	3	3	4	5	2.5	4.66667	5.66667
396	A	Mock	Plate 9	6	7	CLAR-B	CLAR-B-4	3	3	4	4	2.5	4.66667	5.66667
403	A	Mock	Plate 10	1	2	SAUB-C	SAUB-C-7	3	3	4	5	2.33333	3.66667	4.66667
404	A	Mock	Plate 10	2	2	SAUB-C	SAUB-C-7	3	1	1	1	2.33333	3.66667	4.66667
405	A	Mock	Plate 10	3	2	SAUB-C	SAUB-C-7	3	2	3	4	2.33333	3.66667	4.66667
406	A	Mock	Plate 10	4	2	SAUB-C	SAUB-C-7	3	2	3	4	2.33333	3.66667	4.66667
407	A	Mock	Plate 10	5	2	SAUB-C	SAUB-C-7	3	3	5	6	2.33333	3.66667	4.66667
408	A	Mock	Plate 10	6	2	SAUB-C	SAUB-C-7	3	2	3	4	2.33333	3.66667	4.66667
409	A	Mock	Plate 10	1	3	CIER-B	CIER-B-5	3	3	5	6	2.33333	3.66667	4.66667
410	A	Mock	Plate 10	2	3	CIER-B	CIER-B-5	3	1	1	1	2.33333	3.66667	4.66667
411	A	Mock	Plate 10	3	3	CIER-B	CIER-B-5	3	1	1	2	2.33333	3.66667	4.66667
412	A	Mock	Plate 10	4	3	CIER-B	CIER-B-5	3	1	1	1	2.33333	3.66667	4.66667
413	A	Mock	Plate 10	5	3	CIER-B	CIER-B-5	4	1	1	1	2.33333	3.66667	4.66667
414	A	Mock	Plate 10	6	3	CIER-B	CIER-B-5	.	.	.	.	2.33333	3.66667	4.66667
415	A	Mock	Plate 10	1	4	MONTM-A	MONTM-A-9	3	2	5	6	2.33333	3.66667	4.66667
416	A	Mock	Plate 10	2	4	MONTM-A	MONTM-A-9	3	3	4	4	2.33333	3.66667	4.66667
417	A	Mock	Plate 10	3	4	MONTM-A	MONTM-A-9	3	2	4	4	2.33333	3.66667	4.66667
418	A	Mock	Plate 10	4	4	MONTM-A	MONTM-A-9	3	2	3	3	2.33333	3.66667	4.66667
419	A	Mock	Plate 10	5	4	MONTM-A	MONTM-A-9	3	2	3	4	2.33333	3.66667	4.66667
420	A	Mock	Plate 10	6	4	MONTM-A	MONTM-A-9	3	2	4	5	2.33333	3.66667	4.66667
421	A	Mock	Plate 10	1	5	CLAR-A	CLAR-A-2	3	3	4	5	2.33333	3.66667	4.66667
422	A	Mock	Plate 10	2	5	CLAR-A	CLAR-A-2	3	3	4	5	2.33333	3.66667	4.66667
423	A	Mock	Plate 10	3	5	CLAR-A	CLAR-A-2	3	3	4	5	2.33333	3.66667	4.66667
424	A	Mock	Plate 10	4	5	CLAR-A	CLAR-A-2	3	3	3	4	2.33333	3.66667	4.66667
425	A	Mock	Plate 10	5	5	CLAR-A	CLAR-A-2	3	3	4	4	2.33333	3.66667	4.66667
426	A	Mock	Plate 10	6	5	CLAR-A	CLAR-A-2	3	3	5	6	2.33333	3.66667	4.66667
427	A	Mock	Plate 10	1	6	CIER-A	CIER-A-10	3	1	1	1	2.33333	3.66667	4.66667
428	A	Mock	Plate 10	2	6	CIER-A	CIER-A-10	5	1	1	1	2.33333	3.66667	4.66667
429	A	Mock	Plate 10	3	6	CIER-A	CIER-A-10	3	2	3	4	2.33333	3.66667	4.66667
430	A	Mock	Plate 10	4	6	CIER-A	CIER-A-10	3	2	3	4	2.33333	3.66667	4.66667
431	A	Mock	Plate 10	5	6	CIER-A	CIER-A-10	3	3	4	4	2.33333	3.66667	4.66667
432	A	Mock	Plate 10	6	6	CIER-A	CIER-A-10	3	2	4	4	2.33333	3.66667	4.66667
433	A	Mock	Plate 10	1	7	AULO-A	AULO-A-15	3	2	3	4	2.33333	3.66667	4.66667
434	A	Mock	Plate 10	2	7	AULO-A	AULO-A-15	3	3	4	4	2.33333	3.66667	4.66667
435	A	Mock	Plate 10	3	7	AULO-A	AULO-A-15	3	3	4	4	2.33333	3.66667	4.66667
436	A	Mock	Plate 10	4	7	AULO-A	AULO-A-15	3	3	4	4	2.33333	3.66667	4.66667
437	A	Mock	Plate 10	5	7	AULO-A	AULO-A-15	3	1	1	1	2.33333	3.66667	4.66667
438	A	Mock	Plate 10	6	7	AULO-A	AULO-A-15	3	2	4	5	2.33333	3.66667	4.66667
445	A	Mock	Plate 11	1	1	CAMA-C	CAMA-C-9	.	.	.	.	2	3.5	4.33333
446	A	Mock	Plate 11	2	1	CAMA-C	CAMA-C-9	3	3	4	5	2	3.5	4.33333
447	A	Mock	Plate 11	3	1	CAMA-C	CAMA-C-9	3	2	4	5	2	3.5	4.33333
448	A	Mock	Plate 11	4	1	CAMA-C	CAMA-C-9	3	3	4	5	2	3.5	4.33333
449	A	Mock	Plate 11	5	1	CAMA-C	CAMA-C-9	3	1	1	1	2	3.5	4.33333
450	A	Mock	Plate 11	6	1	CAMA-C	CAMA-C-9	3	2	4	5	2	3.5	4.33333
451	A	Mock	Plate 11	1	2	LACR-C	LACR-C-14	3	3	4	4	2	3.5	4.33333
452	A	Mock	Plate 11	2	2	LACR-C	LACR-C-14	3	3	5	6	2	3.5	4.33333
453	A	Mock	Plate 11	3	2	LACR-C	LACR-C-14	3	2	4	4	2	3.5	4.33333
454	A	Mock	Plate 11	4	2	LACR-C	LACR-C-14	3	3	5	6	2	3.5	4.33333
455	A	Mock	Plate 11	5	2	LACR-C	LACR-C-14	3	3	4	4	2	3.5	4.33333
456	A	Mock	Plate 11	6	2	LACR-C	LACR-C-14	3	2	3	3	2	3.5	4.33333
457	A	Mock	Plate 11	1	3	DIEU-A	DIEU-A-8	3	2	3	3	2	3.5	4.33333
458	A	Mock	Plate 11	2	3	DIEU-A	DIEU-A-8	3	2	3	4	2	3.5	4.33333
459	A	Mock	Plate 11	3	3	DIEU-A	DIEU-A-8	3	2	3	4	2	3.5	4.33333
460	A	Mock	Plate 11	4	3	DIEU-A	DIEU-A-8	3	2	3	3	2	3.5	4.33333
461	A	Mock	Plate 11	5	3	DIEU-A	DIEU-A-8	3	2	4	4	2	3.5	4.33333
462	A	Mock	Plate 11	6	3	DIEU-A	DIEU-A-8	3	2	4	6	2	3.5	4.33333
463	A	Mock	Plate 11	1	4	LABAS-B	LABAS-B-8	3	3	5	6	2	3.5	4.33333
464	A	Mock	Plate 11	2	4	LABAS-B	LABAS-B-8	5	1	1	1	2	3.5	4.33333
465	A	Mock	Plate 11	3	4	LABAS-B	LABAS-B-8	3	3	4	5	2	3.5	4.33333
466	A	Mock	Plate 11	4	4	LABAS-B	LABAS-B-8	3	3	4	5	2	3.5	4.33333
467	A	Mock	Plate 11	5	4	LABAS-B	LABAS-B-8	3	2	4	4	2	3.5	4.33333
468	A	Mock	Plate 11	6	4	LABAS-B	LABAS-B-8	3	3	4	4	2	3.5	4.33333
469	A	Mock	Plate 11	1	6	SAMA-A	SAMA-A-3	3	1	1	1	2	3.5	4.33333
470	A	Mock	Plate 11	2	6	SAMA-A	SAMA-A-3	3	3	4	4	2	3.5	4.33333
471	A	Mock	Plate 11	3	6	SAMA-A	SAMA-A-3	3	1	1	1	2	3.5	4.33333
472	A	Mock	Plate 11	4	6	SAMA-A	SAMA-A-3	3	2	4	5	2	3.5	4.33333
473	A	Mock	Plate 11	5	6	SAMA-A	SAMA-A-3	3	2	3	4	2	3.5	4.33333
474	A	Mock	Plate 11	6	6	SAMA-A	SAMA-A-3	3	1	2	2	2	3.5	4.33333
475	A	Mock	Plate 11	1	7	MOUL-A	MOUL-A-7	3	3	4	5	2	3.5	4.33333
476	A	Mock	Plate 11	2	7	MOUL-A	MOUL-A-7	3	3	5	6	2	3.5	4.33333
477	A	Mock	Plate 11	3	7	MOUL-A	MOUL-A-7	3	3	4	4	2	3.5	4.33333
478	A	Mock	Plate 11	4	7	MOUL-A	MOUL-A-7	3	2	3	4	2	3.5	4.33333
479	A	Mock	Plate 11	5	7	MOUL-A	MOUL-A-7	3	3	4	5	2	3.5	4.33333
480	A	Mock	Plate 11	6	7	MOUL-A	MOUL-A-7	3	3	5	6	2	3.5	4.33333
487	A	Mock	Plate 12	1	1	DIEU-A	DIEU-A-5	3	2	3	4	3	4.4	5.8
488	A	Mock	Plate 12	2	1	DIEU-A	DIEU-A-5	3	3	5	6	3	4.4	5.8
489	A	Mock	Plate 12	3	1	DIEU-A	DIEU-A-5	3	3	5	5	3	4.4	5.8
490	A	Mock	Plate 12	4	1	DIEU-A	DIEU-A-5	3	3	5	5	3	4.4	5.8
491	A	Mock	Plate 12	5	1	DIEU-A	DIEU-A-5	3	2	4	4	3	4.4	5.8
492	A	Mock	Plate 12	6	1	DIEU-A	DIEU-A-5	3	3	4	5	3	4.4	5.8
493	A	Mock	Plate 12	1	2	CERN-A	CERN-A-1	3	3	4	5	3	4.4	5.8
494	A	Mock	Plate 12	2	2	CERN-A	CERN-A-1	3	3	4	5	3	4.4	5.8
495	A	Mock	Plate 12	3	2	CERN-A	CERN-A-1	3	3	4	5	3	4.4	5.8
496	A	Mock	Plate 12	4	2	CERN-A	CERN-A-1	3	3	5	6	3	4.4	5.8
497	A	Mock	Plate 12	5	2	CERN-A	CERN-A-1	3	3	4	4	3	4.4	5.8
498	A	Mock	Plate 12	6	2	CERN-A	CERN-A-1	3	3	3	4	3	4.4	5.8
499	A	Mock	Plate 12	1	3	MERV-A	MERV-A-16	3	2	3	4	3	4.4	5.8
500	A	Mock	Plate 12	2	3	MERV-A	MERV-A-16	3	3	4	6	3	4.4	5.8
501	A	Mock	Plate 12	3	3	MERV-A	MERV-A-16	3	2	5	6	3	4.4	5.8
502	A	Mock	Plate 12	4	3	MERV-A	MERV-A-16	3	2	3	4	3	4.4	5.8
503	A	Mock	Plate 12	5	3	MERV-A	MERV-A-16	3	2	3	4	3	4.4	5.8
504	A	Mock	Plate 12	6	3	MERV-A	MERV-A-16	3	3	4	5	3	4.4	5.8
505	A	Mock	Plate 12	1	4	LUZE-B	LUZE-B-8	5	1	1	1	3	4.4	5.8
506	A	Mock	Plate 12	2	4	LUZE-B	LUZE-B-8	3	1	1	1	3	4.4	5.8
507	A	Mock	Plate 12	3	4	LUZE-B	LUZE-B-8	3	1	1	1	3	4.4	5.8
508	A	Mock	Plate 12	4	4	LUZE-B	LUZE-B-8	3	3	4	4	3	4.4	5.8
509	A	Mock	Plate 12	5	4	LUZE-B	LUZE-B-8	.	.	.	.	3	4.4	5.8
510	A	Mock	Plate 12	6	4	LUZE-B	LUZE-B-8	5	1	1	1	3	4.4	5.8
511	A	Mock	Plate 12	1	5	MERE-A	MERE-A-13	3	3	4	4	3	4.4	5.8
512	A	Mock	Plate 12	2	5	MERE-A	MERE-A-13	3	3	4	4	3	4.4	5.8
513	A	Mock	Plate 12	3	5	MERE-A	MERE-A-13	3	1	1	1	3	4.4	5.8
514	A	Mock	Plate 12	4	5	MERE-A	MERE-A-13	3	3	4	4	3	4.4	5.8
515	A	Mock	Plate 12	5	5	MERE-A	MERE-A-13	3	3	5	6	3	4.4	5.8
516	A	Mock	Plate 12	6	5	MERE-A	MERE-A-13	3	3	5	5	3	4.4	5.8
517	A	Mock	Plate 12	1	6	CHEI-A	CHEI-A-3	.	.	.	.	3	4.4	5.8
518	A	Mock	Plate 12	2	6	CHEI-A	CHEI-A-3	.	.	.	.	3	4.4	5.8
519	A	Mock	Plate 12	3	6	CHEI-A	CHEI-A-3	4	1	1	1	3	4.4	5.8
520	A	Mock	Plate 12	4	6	CHEI-A	CHEI-A-3	.	.	.	.	3	4.4	5.8
521	A	Mock	Plate 12	5	6	CHEI-A	CHEI-A-3	4	1	1	.	3	4.4	5.8
522	A	Mock	Plate 12	6	6	CHEI-A	CHEI-A-3	.	.	.	.	3	4.4	5.8
523	A	Mock	Plate 12	1	7	BANI-B	BANI-B-8	3	2	3	4	3	4.4	5.8
524	A	Mock	Plate 12	2	7	BANI-B	BANI-B-8	3	1	1	1	3	4.4	5.8
525	A	Mock	Plate 12	3	7	BANI-B	BANI-B-8	3	2	3	4	3	4.4	5.8
526	A	Mock	Plate 12	4	7	BANI-B	BANI-B-8	3	1	1	1	3	4.4	5.8
527	A	Mock	Plate 12	5	7	BANI-B	BANI-B-8	3	3	4	4	3	4.4	5.8
528	A	Mock	Plate 12	6	7	BANI-B	BANI-B-8	3	3	4	5	3	4.4	5.8
535	A	Mock	Plate 13	1	1	BELC-C	BELC-C-12	3	2	4	5	2.5	4.33333	5.5
536	A	Mock	Plate 13	2	1	BELC-C	BELC-C-12	3	3	4	4	2.5	4.33333	5.5
537	A	Mock	Plate 13	3	1	BELC-C	BELC-C-12	3	2	3	4	2.5	4.33333	5.5
538	A	Mock	Plate 13	4	1	BELC-C	BELC-C-12	3	2	3	4	2.5	4.33333	5.5
539	A	Mock	Plate 13	5	1	BELC-C	BELC-C-12	3	1	.	.	2.5	4.33333	5.5
540	A	Mock	Plate 13	6	1	BELC-C	BELC-C-12	4	1	1	.	2.5	4.33333	5.5
541	A	Mock	Plate 13	1	3	MONF-A	MONF-A-8	3	2	4	4	2.5	4.33333	5.5
542	A	Mock	Plate 13	2	3	MONF-A	MONF-A-8	3	2	3	4	2.5	4.33333	5.5
543	A	Mock	Plate 13	3	3	MONF-A	MONF-A-8	.	.	.	.	2.5	4.33333	5.5
544	A	Mock	Plate 13	4	3	MONF-A	MONF-A-8	3	2	4	5	2.5	4.33333	5.5
545	A	Mock	Plate 13	5	3	MONF-A	MONF-A-8	.	.	.	.	2.5	4.33333	5.5
546	A	Mock	Plate 13	6	3	MONF-A	MONF-A-8	3	3	5	6	2.5	4.33333	5.5
547	A	Mock	Plate 13	1	4	MONB-A	MONB-A-14	3	3	5	6	2.5	4.33333	5.5
548	A	Mock	Plate 13	2	4	MONB-A	MONB-A-14	3	3	4	4	2.5	4.33333	5.5
549	A	Mock	Plate 13	3	4	MONB-A	MONB-A-14	3	3	4	4	2.5	4.33333	5.5
550	A	Mock	Plate 13	4	4	MONB-A	MONB-A-14	3	3	5	6	2.5	4.33333	5.5
551	A	Mock	Plate 13	5	4	MONB-A	MONB-A-14	3	3	4	4	2.5	4.33333	5.5
552	A	Mock	Plate 13	6	4	MONB-A	MONB-A-14	3	2	2	2	2.5	4.33333	5.5
553	A	Mock	Plate 13	1	5	CAZA-B	CAZA-B-3	3	1	1	1	2.5	4.33333	5.5
554	A	Mock	Plate 13	2	5	CAZA-B	CAZA-B-3	3	1	1	1	2.5	4.33333	5.5
555	A	Mock	Plate 13	3	5	CAZA-B	CAZA-B-3	3	2	3	4	2.5	4.33333	5.5
556	A	Mock	Plate 13	4	5	CAZA-B	CAZA-B-3	3	3	4	4	2.5	4.33333	5.5
557	A	Mock	Plate 13	5	5	CAZA-B	CAZA-B-3	3	1	1	2	2.5	4.33333	5.5
558	A	Mock	Plate 13	6	5	CAZA-B	CAZA-B-3	5	2	3	4	2.5	4.33333	5.5
559	A	Mock	Plate 13	1	6	TARN-C	TARN-C-10	3	3	4	5	2.5	4.33333	5.5
560	A	Mock	Plate 13	2	6	TARN-C	TARN-C-10	3	3	3	4	2.5	4.33333	5.5
561	A	Mock	Plate 13	3	6	TARN-C	TARN-C-10	3	3	5	5	2.5	4.33333	5.5
562	A	Mock	Plate 13	4	6	TARN-C	TARN-C-10	3	3	4	4	2.5	4.33333	5.5
563	A	Mock	Plate 13	5	6	TARN-C	TARN-C-10	3	3	4	4	2.5	4.33333	5.5
564	A	Mock	Plate 13	6	6	TARN-C	TARN-C-10	3	3	5	6	2.5	4.33333	5.5
565	A	Mock	Plate 13	1	7	LAMA-B	LAMA-B-11	3	3	4	5	2.5	4.33333	5.5
566	A	Mock	Plate 13	2	7	LAMA-B	LAMA-B-11	3	3	5	6	2.5	4.33333	5.5
567	A	Mock	Plate 13	3	7	LAMA-B	LAMA-B-11	3	2	3	4	2.5	4.33333	5.5
568	A	Mock	Plate 13	4	7	LAMA-B	LAMA-B-11	3	3	4	4	2.5	4.33333	5.5
569	A	Mock	Plate 13	5	7	LAMA-B	LAMA-B-11	3	3	4	4	2.5	4.33333	5.5
570	A	Mock	Plate 13	6	7	LAMA-B	LAMA-B-11	3	2	4	4	2.5	4.33333	5.5
577	A	Mock	Plate 14	1	1	MONTI-B	MONTI-B-16	3	3	5	6	3	4.33333	5.16667
578	A	Mock	Plate 14	2	1	MONTI-B	MONTI-B-16	3	2	3	4	3	4.33333	5.16667
579	A	Mock	Plate 14	3	1	MONTI-B	MONTI-B-16	3	3	4	5	3	4.33333	5.16667
580	A	Mock	Plate 14	4	1	MONTI-B	MONTI-B-16	3	1	1	1	3	4.33333	5.16667
581	A	Mock	Plate 14	5	1	MONTI-B	MONTI-B-16	3	2	4	5	3	4.33333	5.16667
582	A	Mock	Plate 14	6	1	MONTI-B	MONTI-B-16	3	2	4	5	3	4.33333	5.16667
583	A	Mock	Plate 14	1	2	TARN-C	TARN-C-9	.	.	.	.	3	4.33333	5.16667
584	A	Mock	Plate 14	2	2	TARN-C	TARN-C-9	3	2	3	4	3	4.33333	5.16667
585	A	Mock	Plate 14	3	2	TARN-C	TARN-C-9	3	2	3	4	3	4.33333	5.16667
586	A	Mock	Plate 14	4	2	TARN-C	TARN-C-9	.	.	.	.	3	4.33333	5.16667
587	A	Mock	Plate 14	5	2	TARN-C	TARN-C-9	3	3	4	5	3	4.33333	5.16667
588	A	Mock	Plate 14	6	2	TARN-C	TARN-C-9	.	.	.	.	3	4.33333	5.16667
589	A	Mock	Plate 14	1	3	LABA-C	LABA-C-6	3	2	4	5	3	4.33333	5.16667
590	A	Mock	Plate 14	2	3	LABA-C	LABA-C-6	4	3	4	5	3	4.33333	5.16667
591	A	Mock	Plate 14	3	3	LABA-C	LABA-C-6	.	.	.	.	3	4.33333	5.16667
592	A	Mock	Plate 14	4	3	LABA-C	LABA-C-6	4	2	4	5	3	4.33333	5.16667
593	A	Mock	Plate 14	5	3	LABA-C	LABA-C-6	3	2	4	4	3	4.33333	5.16667
594	A	Mock	Plate 14	6	3	LABA-C	LABA-C-6	.	.	.	.	3	4.33333	5.16667
595	A	Mock	Plate 14	1	4	MOUL-A	MOUL-A-1	3	2	4	6	3	4.33333	5.16667
596	A	Mock	Plate 14	2	4	MOUL-A	MOUL-A-1	3	2	3	5	3	4.33333	5.16667
597	A	Mock	Plate 14	3	4	MOUL-A	MOUL-A-1	3	2	4	5	3	4.33333	5.16667
598	A	Mock	Plate 14	4	4	MOUL-A	MOUL-A-1	3	2	3	4	3	4.33333	5.16667
599	A	Mock	Plate 14	5	4	MOUL-A	MOUL-A-1	3	2	3	4	3	4.33333	5.16667
600	A	Mock	Plate 14	6	4	MOUL-A	MOUL-A-1	.	.	.	.	3	4.33333	5.16667
601	A	Mock	Plate 14	1	5	LABAS-B	LABAS-B-5	3	3	4	5	3	4.33333	5.16667
602	A	Mock	Plate 14	2	5	LABAS-B	LABAS-B-5	.	.	.	.	3	4.33333	5.16667
603	A	Mock	Plate 14	3	5	LABAS-B	LABAS-B-5	3	3	5	6	3	4.33333	5.16667
604	A	Mock	Plate 14	4	5	LABAS-B	LABAS-B-5	3	1	2	2	3	4.33333	5.16667
605	A	Mock	Plate 14	5	5	LABAS-B	LABAS-B-5	3	3	5	6	3	4.33333	5.16667
606	A	Mock	Plate 14	6	5	LABAS-B	LABAS-B-5	3	3	5	7	3	4.33333	5.16667
607	A	Mock	Plate 14	1	6	CLAR-B	CLAR-B-15	3	3	4	5	3	4.33333	5.16667
608	A	Mock	Plate 14	2	6	CLAR-B	CLAR-B-15	3	3	4	5	3	4.33333	5.16667
609	A	Mock	Plate 14	3	6	CLAR-B	CLAR-B-15	3	3	5	5	3	4.33333	5.16667
610	A	Mock	Plate 14	4	6	CLAR-B	CLAR-B-15	3	3	4	5	3	4.33333	5.16667
611	A	Mock	Plate 14	5	6	CLAR-B	CLAR-B-15	3	2	5	5	3	4.33333	5.16667
612	A	Mock	Plate 14	6	6	CLAR-B	CLAR-B-15	3	3	5	6	3	4.33333	5.16667
613	A	Mock	Plate 14	1	7	MAZA-A	MAZA-A-17	3	2	4	4	3	4.33333	5.16667
614	A	Mock	Plate 14	2	7	MAZA-A	MAZA-A-17	3	2	4	4	3	4.33333	5.16667
615	A	Mock	Plate 14	3	7	MAZA-A	MAZA-A-17	3	3	4	4	3	4.33333	5.16667
616	A	Mock	Plate 14	4	7	MAZA-A	MAZA-A-17	3	3	4	5	3	4.33333	5.16667
617	A	Mock	Plate 14	5	7	MAZA-A	MAZA-A-17	4	1	1	.	3	4.33333	5.16667
618	A	Mock	Plate 14	6	7	MAZA-A	MAZA-A-17	3	2	5	6	3	4.33333	5.16667
625	A	Mock	Plate 15	1	1	MONB-A	MONB-A-11	3	2	3	3	2.66667	4.33333	5.5
626	A	Mock	Plate 15	2	1	MONB-A	MONB-A-11	3	3	4	4	2.66667	4.33333	5.5
627	A	Mock	Plate 15	3	1	MONB-A	MONB-A-11	3	3	5	5	2.66667	4.33333	5.5
628	A	Mock	Plate 15	4	1	MONB-A	MONB-A-11	3	3	4	5	2.66667	4.33333	5.5
629	A	Mock	Plate 15	5	1	MONB-A	MONB-A-11	3	3	5	6	2.66667	4.33333	5.5
630	A	Mock	Plate 15	6	1	MONB-A	MONB-A-11	3	3	5	5	2.66667	4.33333	5.5
631	A	Mock	Plate 15	1	2	MONF-A	MONF-A-1	3	2	4	4	2.66667	4.33333	5.5
632	A	Mock	Plate 15	2	2	MONF-A	MONF-A-1	3	3	4	5	2.66667	4.33333	5.5
633	A	Mock	Plate 15	3	2	MONF-A	MONF-A-1	3	2	3	4	2.66667	4.33333	5.5
634	A	Mock	Plate 15	4	2	MONF-A	MONF-A-1	3	3	5	5	2.66667	4.33333	5.5
635	A	Mock	Plate 15	5	2	MONF-A	MONF-A-1	3	2	2	2	2.66667	4.33333	5.5
636	A	Mock	Plate 15	6	2	MONF-A	MONF-A-1	3	2	4	4	2.66667	4.33333	5.5
637	A	Mock	Plate 15	1	3	NAYR-A	NAYR-A-10	3	3	5	6	2.66667	4.33333	5.5
638	A	Mock	Plate 15	2	3	NAYR-A	NAYR-A-10	3	3	4	4	2.66667	4.33333	5.5
639	A	Mock	Plate 15	3	3	NAYR-A	NAYR-A-10	3	3	5	6	2.66667	4.33333	5.5
640	A	Mock	Plate 15	4	3	NAYR-A	NAYR-A-10	3	3	5	6	2.66667	4.33333	5.5
641	A	Mock	Plate 15	5	3	NAYR-A	NAYR-A-10	3	3	5	5	2.66667	4.33333	5.5
642	A	Mock	Plate 15	6	3	NAYR-A	NAYR-A-10	3	3	5	5	2.66667	4.33333	5.5
643	A	Mock	Plate 15	1	5	MONB-A	MONB-A-6	3	3	5	6	2.66667	4.33333	5.5
644	A	Mock	Plate 15	2	5	MONB-A	MONB-A-6	4	1	1	1	2.66667	4.33333	5.5
645	A	Mock	Plate 15	3	5	MONB-A	MONB-A-6	3	2	4	4	2.66667	4.33333	5.5
646	A	Mock	Plate 15	4	5	MONB-A	MONB-A-6	3	2	4	4	2.66667	4.33333	5.5
647	A	Mock	Plate 15	5	5	MONB-A	MONB-A-6	3	3	4	4	2.66667	4.33333	5.5
648	A	Mock	Plate 15	6	5	MONB-A	MONB-A-6	3	1	1	.	2.66667	4.33333	5.5
649	A	Mock	Plate 15	1	6	MERV-A	MERV-A-15	3	3	5	5	2.66667	4.33333	5.5
650	A	Mock	Plate 15	2	6	MERV-A	MERV-A-15	3	2	4	4	2.66667	4.33333	5.5
651	A	Mock	Plate 15	3	6	MERV-A	MERV-A-15	3	3	5	5	2.66667	4.33333	5.5
652	A	Mock	Plate 15	4	6	MERV-A	MERV-A-15	4	1	1	.	2.66667	4.33333	5.5
653	A	Mock	Plate 15	5	6	MERV-A	MERV-A-15	4	1	1	.	2.66667	4.33333	5.5
654	A	Mock	Plate 15	6	6	MERV-A	MERV-A-15	3	3	5	7	2.66667	4.33333	5.5
655	A	Mock	Plate 15	1	7	DECA-A	DECA-A-4	4	1	1	.	2.66667	4.33333	5.5
656	A	Mock	Plate 15	2	7	DECA-A	DECA-A-4	.	.	.	.	2.66667	4.33333	5.5
657	A	Mock	Plate 15	3	7	DECA-A	DECA-A-4	4	1	1	.	2.66667	4.33333	5.5
658	A	Mock	Plate 15	4	7	DECA-A	DECA-A-4	.	.	.	.	2.66667	4.33333	5.5
659	A	Mock	Plate 15	5	7	DECA-A	DECA-A-4	.	.	.	.	2.66667	4.33333	5.5
660	A	Mock	Plate 15	6	7	DECA-A	DECA-A-4	.	.	.	.	2.66667	4.33333	5.5
667	A	Mock	Plate 16	1	2	CERN-A	CERN-A-12	3	2	4	5	2	4	4.83333
668	A	Mock	Plate 16	2	2	CERN-A	CERN-A-12	3	3	4	4	2	4	4.83333
669	A	Mock	Plate 16	3	2	CERN-A	CERN-A-12	3	3	4	5	2	4	4.83333
670	A	Mock	Plate 16	4	2	CERN-A	CERN-A-12	3	3	3	4	2	4	4.83333
671	A	Mock	Plate 16	5	2	CERN-A	CERN-A-12	3	3	4	5	2	4	4.83333
672	A	Mock	Plate 16	6	2	CERN-A	CERN-A-12	3	3	4	5	2	4	4.83333
673	A	Mock	Plate 16	1	3	Col-0-Inoc	Col-0-Inoc	3	3	5	5	2	4	4.83333
674	A	Mock	Plate 16	2	3	Col-0-Inoc	Col-0-Inoc	3	3	5	5	2	4	4.83333
675	A	Mock	Plate 16	3	3	Col-0-Inoc	Col-0-Inoc	3	3	4	5	2	4	4.83333
676	A	Mock	Plate 16	4	3	Col-0-Inoc	Col-0-Inoc	3	3	5	6	2	4	4.83333
677	A	Mock	Plate 16	5	3	Col-0-Inoc	Col-0-Inoc	3	2	5	6	2	4	4.83333
678	A	Mock	Plate 16	6	3	Col-0-Inoc	Col-0-Inoc	3	2	5	6	2	4	4.83333
679	A	Mock	Plate 16	1	4	BARA-B	BARA-B-4	3	3	5	6	2	4	4.83333
680	A	Mock	Plate 16	2	4	BARA-B	BARA-B-4	3	2	4	5	2	4	4.83333
681	A	Mock	Plate 16	3	4	BARA-B	BARA-B-4	3	3	5	6	2	4	4.83333
682	A	Mock	Plate 16	4	4	BARA-B	BARA-B-4	3	2	3	3	2	4	4.83333
683	A	Mock	Plate 16	5	4	BARA-B	BARA-B-4	3	2	4	4	2	4	4.83333
684	A	Mock	Plate 16	6	4	BARA-B	BARA-B-4	3	2	4	5	2	4	4.83333
685	A	Mock	Plate 16	1	5	FERR-A	FERR-A-8	3	2	4	5	2	4	4.83333
686	A	Mock	Plate 16	2	5	FERR-A	FERR-A-8	3	2	4	5	2	4	4.83333
687	A	Mock	Plate 16	3	5	FERR-A	FERR-A-8	5	1	1	.	2	4	4.83333
688	A	Mock	Plate 16	4	5	FERR-A	FERR-A-8	3	2	2	2	2	4	4.83333
689	A	Mock	Plate 16	5	5	FERR-A	FERR-A-8	3	2	5	6	2	4	4.83333
690	A	Mock	Plate 16	6	5	FERR-A	FERR-A-8	3	3	4	5	2	4	4.83333
691	A	Mock	Plate 16	1	6	ESPE-B	ESPE-B-1	3	3	4	4	2	4	4.83333
692	A	Mock	Plate 16	2	6	ESPE-B	ESPE-B-1	3	3	4	5	2	4	4.83333
693	A	Mock	Plate 16	3	6	ESPE-B	ESPE-B-1	3	3	5	5	2	4	4.83333
694	A	Mock	Plate 16	4	6	ESPE-B	ESPE-B-1	3	2	3	4	2	4	4.83333
695	A	Mock	Plate 16	5	6	ESPE-B	ESPE-B-1	3	3	4	5	2	4	4.83333
696	A	Mock	Plate 16	6	6	ESPE-B	ESPE-B-1	3	3	5	6	2	4	4.83333
697	A	Mock	Plate 16	1	7	LAMA-B	LAMA-B-2	3	2	4	5	2	4	4.83333
698	A	Mock	Plate 16	2	7	LAMA-B	LAMA-B-2	3	3	5	6	2	4	4.83333
699	A	Mock	Plate 16	3	7	LAMA-B	LAMA-B-2	3	3	4	5	2	4	4.83333
700	A	Mock	Plate 16	4	7	LAMA-B	LAMA-B-2	3	2	3	3	2	4	4.83333
701	A	Mock	Plate 16	5	7	LAMA-B	LAMA-B-2	4	1	1	.	2	4	4.83333
702	A	Mock	Plate 16	6	7	LAMA-B	LAMA-B-2	3	2	4	5	2	4	4.83333
709	A	Mock	Plate 17	1	1	MONTM-B	MONTM-B-16	3	2	4	5	2.33333	4.5	5.33333
710	A	Mock	Plate 17	2	1	MONTM-B	MONTM-B-16	3	3	4	5	2.33333	4.5	5.33333
711	A	Mock	Plate 17	3	1	MONTM-B	MONTM-B-16	3	2	5	6	2.33333	4.5	5.33333
712	A	Mock	Plate 17	4	1	MONTM-B	MONTM-B-16	3	3	4	5	2.33333	4.5	5.33333
713	A	Mock	Plate 17	5	1	MONTM-B	MONTM-B-16	3	3	5	5	2.33333	4.5	5.33333
714	A	Mock	Plate 17	6	1	MONTM-B	MONTM-B-16	3	3	4	5	2.33333	4.5	5.33333
715	A	Mock	Plate 17	1	2	LABA-B	LABA-B-4	3	3	5	5	2.33333	4.5	5.33333
716	A	Mock	Plate 17	2	2	LABA-B	LABA-B-4	3	2	4	4	2.33333	4.5	5.33333
717	A	Mock	Plate 17	3	2	LABA-B	LABA-B-4	3	3	5	5	2.33333	4.5	5.33333
718	A	Mock	Plate 17	4	2	LABA-B	LABA-B-4	3	3	5	5	2.33333	4.5	5.33333
719	A	Mock	Plate 17	5	2	LABA-B	LABA-B-4	3	3	5	6	2.33333	4.5	5.33333
720	A	Mock	Plate 17	6	2	LABA-B	LABA-B-4	3	3	5	6	2.33333	4.5	5.33333
721	A	Mock	Plate 17	1	3	SAUR-A	SAUR-A-16	3	3	5	7	2.33333	4.5	5.33333
722	A	Mock	Plate 17	2	3	SAUR-A	SAUR-A-16	3	2	3	4	2.33333	4.5	5.33333
723	A	Mock	Plate 17	3	3	SAUR-A	SAUR-A-16	3	3	4	4	2.33333	4.5	5.33333
724	A	Mock	Plate 17	4	3	SAUR-A	SAUR-A-16	3	3	5	6	2.33333	4.5	5.33333
725	A	Mock	Plate 17	5	3	SAUR-A	SAUR-A-16	3	3	4	4	2.33333	4.5	5.33333
726	A	Mock	Plate 17	6	3	SAUR-A	SAUR-A-16	3	3	5	6	2.33333	4.5	5.33333
727	A	Mock	Plate 17	1	4	MONF-A	MONF-A-14	5	1	1	1	2.33333	4.5	5.33333
728	A	Mock	Plate 17	2	4	MONF-A	MONF-A-14	3	2	4	5	2.33333	4.5	5.33333
729	A	Mock	Plate 17	3	4	MONF-A	MONF-A-14	3	2	4	4	2.33333	4.5	5.33333
730	A	Mock	Plate 17	4	4	MONF-A	MONF-A-14	3	2	3	4	2.33333	4.5	5.33333
731	A	Mock	Plate 17	5	4	MONF-A	MONF-A-14	3	2	4	4	2.33333	4.5	5.33333
732	A	Mock	Plate 17	6	4	MONF-A	MONF-A-14	3	3	5	6	2.33333	4.5	5.33333
733	A	Mock	Plate 17	1	5	CASS-A	CASS-A-12	3	3	5	5	2.33333	4.5	5.33333
734	A	Mock	Plate 17	2	5	CASS-A	CASS-A-12	3	2	3	4	2.33333	4.5	5.33333
735	A	Mock	Plate 17	3	5	CASS-A	CASS-A-12	3	2	4	4	2.33333	4.5	5.33333
736	A	Mock	Plate 17	4	5	CASS-A	CASS-A-12	4	1	1	.	2.33333	4.5	5.33333
737	A	Mock	Plate 17	5	5	CASS-A	CASS-A-12	3	2	3	4	2.33333	4.5	5.33333
738	A	Mock	Plate 17	6	5	CASS-A	CASS-A-12	3	2	3	4	2.33333	4.5	5.33333
739	A	Mock	Plate 17	1	6	LAGR-A	LAGR-A-15	3	3	4	5	2.33333	4.5	5.33333
740	A	Mock	Plate 17	2	6	LAGR-A	LAGR-A-15	3	3	4	5	2.33333	4.5	5.33333
741	A	Mock	Plate 17	3	6	LAGR-A	LAGR-A-15	3	3	4	5	2.33333	4.5	5.33333
742	A	Mock	Plate 17	4	6	LAGR-A	LAGR-A-15	3	1	.	.	2.33333	4.5	5.33333
743	A	Mock	Plate 17	5	6	LAGR-A	LAGR-A-15	3	3	5	5	2.33333	4.5	5.33333
744	A	Mock	Plate 17	6	6	LAGR-A	LAGR-A-15	3	3	4	5	2.33333	4.5	5.33333
745	A	Mock	Plate 17	1	7	NAUV-B	NAUV-B-14	3	3	4	5	2.33333	4.5	5.33333
746	A	Mock	Plate 17	2	7	NAUV-B	NAUV-B-14	3	3	5	6	2.33333	4.5	5.33333
747	A	Mock	Plate 17	3	7	NAUV-B	NAUV-B-14	3	3	5	5	2.33333	4.5	5.33333
748	A	Mock	Plate 17	4	7	NAUV-B	NAUV-B-14	3	3	5	5	2.33333	4.5	5.33333
749	A	Mock	Plate 17	5	7	NAUV-B	NAUV-B-14	3	3	5	5	2.33333	4.5	5.33333
750	A	Mock	Plate 17	6	7	NAUV-B	NAUV-B-14	3	3	5	6	2.33333	4.5	5.33333
757	A	Mock	Plate 18	1	1	FAYA-A	FAYA-A-13	3	3	4	5	2.83333	4.16667	5.66667
758	A	Mock	Plate 18	2	1	FAYA-A	FAYA-A-13	3	3	5	5	2.83333	4.16667	5.66667
759	A	Mock	Plate 18	3	1	FAYA-A	FAYA-A-13	3	3	4	5	2.83333	4.16667	5.66667
760	A	Mock	Plate 18	4	1	FAYA-A	FAYA-A-13	3	3	4	5	2.83333	4.16667	5.66667
761	A	Mock	Plate 18	5	1	FAYA-A	FAYA-A-13	3	3	4	5	2.83333	4.16667	5.66667
762	A	Mock	Plate 18	6	1	FAYA-A	FAYA-A-13	3	3	4	5	2.83333	4.16667	5.66667
763	A	Mock	Plate 18	1	3	MONTI-A	MONTI-A-7	3	3	5	6	2.83333	4.16667	5.66667
764	A	Mock	Plate 18	2	3	MONTI-A	MONTI-A-7	3	2	3	4	2.83333	4.16667	5.66667
765	A	Mock	Plate 18	3	3	MONTI-A	MONTI-A-7	3	3	5	5	2.83333	4.16667	5.66667
766	A	Mock	Plate 18	4	3	MONTI-A	MONTI-A-7	3	3	5	5	2.83333	4.16667	5.66667
767	A	Mock	Plate 18	5	3	MONTI-A	MONTI-A-7	3	3	5	6	2.83333	4.16667	5.66667
768	A	Mock	Plate 18	6	3	MONTI-A	MONTI-A-7	3	3	4	5	2.83333	4.16667	5.66667
769	A	Mock	Plate 18	1	4	VALE-A	VALE-A-3	3	3	5	6	2.83333	4.16667	5.66667
770	A	Mock	Plate 18	2	4	VALE-A	VALE-A-3	3	3	4	5	2.83333	4.16667	5.66667
771	A	Mock	Plate 18	3	4	VALE-A	VALE-A-3	3	3	4	5	2.83333	4.16667	5.66667
772	A	Mock	Plate 18	4	4	VALE-A	VALE-A-3	3	3	5	5	2.83333	4.16667	5.66667
773	A	Mock	Plate 18	5	4	VALE-A	VALE-A-3	3	3	4	4	2.83333	4.16667	5.66667
774	A	Mock	Plate 18	6	4	VALE-A	VALE-A-3	3	3	5	6	2.83333	4.16667	5.66667
775	A	Mock	Plate 18	1	5	MERV-B	MERV-B-12	.	.	.	.	2.83333	4.16667	5.66667
776	A	Mock	Plate 18	2	5	MERV-B	MERV-B-12	.	.	.	.	2.83333	4.16667	5.66667
777	A	Mock	Plate 18	3	5	MERV-B	MERV-B-12	.	.	.	.	2.83333	4.16667	5.66667
778	A	Mock	Plate 18	4	5	MERV-B	MERV-B-12	4	3	5	6	2.83333	4.16667	5.66667
779	A	Mock	Plate 18	5	5	MERV-B	MERV-B-12	4	1	1	.	2.83333	4.16667	5.66667
780	A	Mock	Plate 18	6	5	MERV-B	MERV-B-12	3	3	5	6	2.83333	4.16667	5.66667
781	A	Mock	Plate 18	1	6	MONTI-A	MONTI-A-17	3	3	4	4	2.83333	4.16667	5.66667
782	A	Mock	Plate 18	2	6	MONTI-A	MONTI-A-17	3	2	3	3	2.83333	4.16667	5.66667
783	A	Mock	Plate 18	3	6	MONTI-A	MONTI-A-17	3	1	1	1	2.83333	4.16667	5.66667
784	A	Mock	Plate 18	4	6	MONTI-A	MONTI-A-17	3	3	4	4	2.83333	4.16667	5.66667
785	A	Mock	Plate 18	5	6	MONTI-A	MONTI-A-17	3	1	1	.	2.83333	4.16667	5.66667
786	A	Mock	Plate 18	6	6	MONTI-A	MONTI-A-17	4	2	4	4	2.83333	4.16667	5.66667
787	A	Mock	Plate 18	1	7	CLAR-A	CLAR-A-5	3	3	4	5	2.83333	4.16667	5.66667
788	A	Mock	Plate 18	2	7	CLAR-A	CLAR-A-5	3	3	5	5	2.83333	4.16667	5.66667
789	A	Mock	Plate 18	3	7	CLAR-A	CLAR-A-5	3	3	4	4	2.83333	4.16667	5.66667
790	A	Mock	Plate 18	4	7	CLAR-A	CLAR-A-5	3	2	2	2	2.83333	4.16667	5.66667
791	A	Mock	Plate 18	5	7	CLAR-A	CLAR-A-5	3	3	5	6	2.83333	4.16667	5.66667
792	A	Mock	Plate 18	6	7	CLAR-A	CLAR-A-5	3	2	4	4	2.83333	4.16667	5.66667
799	A	Mock	Plate 19	1	1	GAIL-A	GAIL-A-2	3	3	4	4	2.5	3.66667	5
800	A	Mock	Plate 19	2	1	GAIL-A	GAIL-A-2	3	3	4	4	2.5	3.66667	5
801	A	Mock	Plate 19	3	1	GAIL-A	GAIL-A-2	3	3	4	4	2.5	3.66667	5
802	A	Mock	Plate 19	4	1	GAIL-A	GAIL-A-2	.	.	.	.	2.5	3.66667	5
803	A	Mock	Plate 19	5	1	GAIL-A	GAIL-A-2	3	3	4	5	2.5	3.66667	5
804	A	Mock	Plate 19	6	1	GAIL-A	GAIL-A-2	3	3	4	5	2.5	3.66667	5
805	A	Mock	Plate 19	1	2	CHEI-A	CHEI-A-11	3	3	4	6	2.5	3.66667	5
806	A	Mock	Plate 19	2	2	CHEI-A	CHEI-A-11	3	1	1	1	2.5	3.66667	5
807	A	Mock	Plate 19	3	2	CHEI-A	CHEI-A-11	3	3	4	4	2.5	3.66667	5
808	A	Mock	Plate 19	4	2	CHEI-A	CHEI-A-11	.	.	.	.	2.5	3.66667	5
809	A	Mock	Plate 19	5	2	CHEI-A	CHEI-A-11	3	1	1	1	2.5	3.66667	5
810	A	Mock	Plate 19	6	2	CHEI-A	CHEI-A-11	4	3	5	6	2.5	3.66667	5
811	A	Mock	Plate 19	1	3	SAUB-C	SAUB-C-9	3	3	4	5	2.5	3.66667	5
812	A	Mock	Plate 19	2	3	SAUB-C	SAUB-C-9	3	3	3	4	2.5	3.66667	5
813	A	Mock	Plate 19	3	3	SAUB-C	SAUB-C-9	3	3	3	4	2.5	3.66667	5
814	A	Mock	Plate 19	4	3	SAUB-C	SAUB-C-9	3	3	4	5	2.5	3.66667	5
815	A	Mock	Plate 19	5	3	SAUB-C	SAUB-C-9	3	2	3	4	2.5	3.66667	5
816	A	Mock	Plate 19	6	3	SAUB-C	SAUB-C-9	3	3	3	4	2.5	3.66667	5
817	A	Mock	Plate 19	1	4	LABA-B	LABA-B-17	3	3	4	4	2.5	3.66667	5
818	A	Mock	Plate 19	2	4	LABA-B	LABA-B-17	3	2	3	3	2.5	3.66667	5
819	A	Mock	Plate 19	3	4	LABA-B	LABA-B-17	3	3	4	4	2.5	3.66667	5
820	A	Mock	Plate 19	4	4	LABA-B	LABA-B-17	3	3	4	4	2.5	3.66667	5
821	A	Mock	Plate 19	5	4	LABA-B	LABA-B-17	3	3	4	4	2.5	3.66667	5
822	A	Mock	Plate 19	6	4	LABA-B	LABA-B-17	3	3	3	4	2.5	3.66667	5
823	A	Mock	Plate 19	1	5	MONTM-B	MONTM-B-8	3	3	4	5	2.5	3.66667	5
824	A	Mock	Plate 19	2	5	MONTM-B	MONTM-B-8	3	3	4	4	2.5	3.66667	5
825	A	Mock	Plate 19	3	5	MONTM-B	MONTM-B-8	3	3	4	4	2.5	3.66667	5
826	A	Mock	Plate 19	4	5	MONTM-B	MONTM-B-8	3	3	4	4	2.5	3.66667	5
827	A	Mock	Plate 19	5	5	MONTM-B	MONTM-B-8	3	3	3	4	2.5	3.66667	5
828	A	Mock	Plate 19	6	5	MONTM-B	MONTM-B-8	3	3	4	5	2.5	3.66667	5
829	A	Mock	Plate 19	1	6	ANGE-B	ANGE-B-10	3	3	5	6	2.5	3.66667	5
830	A	Mock	Plate 19	2	6	ANGE-B	ANGE-B-10	3	3	4	4	2.5	3.66667	5
831	A	Mock	Plate 19	3	6	ANGE-B	ANGE-B-10	3	2	3	4	2.5	3.66667	5
832	A	Mock	Plate 19	4	6	ANGE-B	ANGE-B-10	3	3	4	4	2.5	3.66667	5
833	A	Mock	Plate 19	5	6	ANGE-B	ANGE-B-10	3	3	4	4	2.5	3.66667	5
834	A	Mock	Plate 19	6	6	ANGE-B	ANGE-B-10	3	3	3	4	2.5	3.66667	5
835	A	Mock	Plate 19	1	7	MONTI-B	MONTI-B-12	3	3	4	5	2.5	3.66667	5
836	A	Mock	Plate 19	2	7	MONTI-B	MONTI-B-12	3	3	5	5	2.5	3.66667	5
837	A	Mock	Plate 19	3	7	MONTI-B	MONTI-B-12	3	3	4	5	2.5	3.66667	5
838	A	Mock	Plate 19	4	7	MONTI-B	MONTI-B-12	3	3	4	5	2.5	3.66667	5
839	A	Mock	Plate 19	5	7	MONTI-B	MONTI-B-12	3	1	1	1	2.5	3.66667	5
840	A	Mock	Plate 19	6	7	MONTI-B	MONTI-B-12	3	3	5	6	2.5	3.66667	5
847	A	Mock	Plate 20	1	1	LABA-C	LABA-C-1	3	3	5	6	2.16667	4.4	5
848	A	Mock	Plate 20	2	1	LABA-C	LABA-C-1	3	3	5	6	2.16667	4.4	5
849	A	Mock	Plate 20	3	1	LABA-C	LABA-C-1	3	3	5	6	2.16667	4.4	5
850	A	Mock	Plate 20	4	1	LABA-C	LABA-C-1	3	2	5	5	2.16667	4.4	5
851	A	Mock	Plate 20	5	1	LABA-C	LABA-C-1	3	3	5	6	2.16667	4.4	5
852	A	Mock	Plate 20	6	1	LABA-C	LABA-C-1	3	2	5	6	2.16667	4.4	5
853	A	Mock	Plate 20	1	2	CAZA-B	CAZA-B-14	3	3	5	6	2.16667	4.4	5
854	A	Mock	Plate 20	2	2	CAZA-B	CAZA-B-14	3	3	4	5	2.16667	4.4	5
855	A	Mock	Plate 20	3	2	CAZA-B	CAZA-B-14	3	1	1	1	2.16667	4.4	5
856	A	Mock	Plate 20	4	2	CAZA-B	CAZA-B-14	3	3	4	5	2.16667	4.4	5
857	A	Mock	Plate 20	5	2	CAZA-B	CAZA-B-14	3	3	5	6	2.16667	4.4	5
858	A	Mock	Plate 20	6	2	CAZA-B	CAZA-B-14	3	3	5	6	2.16667	4.4	5
859	A	Mock	Plate 20	1	3	BARA-B	BARA-B-10	3	3	5	6	2.16667	4.4	5
860	A	Mock	Plate 20	2	3	BARA-B	BARA-B-10	3	3	5	5	2.16667	4.4	5
861	A	Mock	Plate 20	3	3	BARA-B	BARA-B-10	3	3	4	5	2.16667	4.4	5
862	A	Mock	Plate 20	4	3	BARA-B	BARA-B-10	3	3	5	5	2.16667	4.4	5
863	A	Mock	Plate 20	5	3	BARA-B	BARA-B-10	3	3	4	4	2.16667	4.4	5
864	A	Mock	Plate 20	6	3	BARA-B	BARA-B-10	3	3	5	5	2.16667	4.4	5
865	A	Mock	Plate 20	1	4	CLAR-A	CLAR-A-7	4	3	5	5	2.16667	4.4	5
866	A	Mock	Plate 20	2	4	CLAR-A	CLAR-A-7	4	3	3	4	2.16667	4.4	5
867	A	Mock	Plate 20	3	4	CLAR-A	CLAR-A-7	.	.	.	.	2.16667	4.4	5
868	A	Mock	Plate 20	4	4	CLAR-A	CLAR-A-7	.	.	.	.	2.16667	4.4	5
869	A	Mock	Plate 20	5	4	CLAR-A	CLAR-A-7	3	3	4	4	2.16667	4.4	5
870	A	Mock	Plate 20	6	4	CLAR-A	CLAR-A-7	4	3	5	5	2.16667	4.4	5
871	A	Mock	Plate 20	1	5	MONTI-B	MONTI-B-10	3	3	5	5	2.16667	4.4	5
872	A	Mock	Plate 20	2	5	MONTI-B	MONTI-B-10	3	3	4	4	2.16667	4.4	5
873	A	Mock	Plate 20	3	5	MONTI-B	MONTI-B-10	3	1	1	.	2.16667	4.4	5
874	A	Mock	Plate 20	4	5	MONTI-B	MONTI-B-10	4	1	1	.	2.16667	4.4	5
875	A	Mock	Plate 20	5	5	MONTI-B	MONTI-B-10	3	2	5	5	2.16667	4.4	5
876	A	Mock	Plate 20	6	5	MONTI-B	MONTI-B-10	3	3	4	5	2.16667	4.4	5
877	A	Mock	Plate 20	1	6	CHEI-A	CHEI-A-2	3	3	5	6	2.16667	4.4	5
878	A	Mock	Plate 20	2	6	CHEI-A	CHEI-A-2	5	1	1	.	2.16667	4.4	5
879	A	Mock	Plate 20	3	6	CHEI-A	CHEI-A-2	3	1	1	1	2.16667	4.4	5
880	A	Mock	Plate 20	4	6	CHEI-A	CHEI-A-2	5	1	1	1	2.16667	4.4	5
881	A	Mock	Plate 20	5	6	CHEI-A	CHEI-A-2	3	1	2	2	2.16667	4.4	5
882	A	Mock	Plate 20	6	6	CHEI-A	CHEI-A-2	3	2	4	4	2.16667	4.4	5
883	A	Mock	Plate 20	1	7	LABA-D	LABA-D-13	3	3	5	7	2.16667	4.4	5
884	A	Mock	Plate 20	2	7	LABA-D	LABA-D-13	3	2	5	6	2.16667	4.4	5
885	A	Mock	Plate 20	3	7	LABA-D	LABA-D-13	3	3	4	5	2.16667	4.4	5
886	A	Mock	Plate 20	4	7	LABA-D	LABA-D-13	3	3	4	4	2.16667	4.4	5
887	A	Mock	Plate 20	5	7	LABA-D	LABA-D-13	3	3	4	4	2.16667	4.4	5
888	A	Mock	Plate 20	6	7	LABA-D	LABA-D-13	3	3	5	6	2.16667	4.4	5
895	A	Mock	Plate 21	1	1	FAYA-A	FAYA-A-12	3	2	3	4	1.83333	3.66667	5.2
896	A	Mock	Plate 21	2	1	FAYA-A	FAYA-A-12	3	1	1	1	1.83333	3.66667	5.2
897	A	Mock	Plate 21	3	1	FAYA-A	FAYA-A-12	3	3	5	6	1.83333	3.66667	5.2
898	A	Mock	Plate 21	4	1	FAYA-A	FAYA-A-12	3	2	4	5	1.83333	3.66667	5.2
899	A	Mock	Plate 21	5	1	FAYA-A	FAYA-A-12	3	3	5	6	1.83333	3.66667	5.2
900	A	Mock	Plate 21	6	1	FAYA-A	FAYA-A-12	3	2	3	4	1.83333	3.66667	5.2
901	A	Mock	Plate 21	1	2	SEIS-A	SEIS-A-2	3	2	4	4	1.83333	3.66667	5.2
902	A	Mock	Plate 21	2	2	SEIS-A	SEIS-A-2	3	2	5	5	1.83333	3.66667	5.2
903	A	Mock	Plate 21	3	2	SEIS-A	SEIS-A-2	3	2	4	4	1.83333	3.66667	5.2
904	A	Mock	Plate 21	4	2	SEIS-A	SEIS-A-2	3	1	1	.	1.83333	3.66667	5.2
905	A	Mock	Plate 21	5	2	SEIS-A	SEIS-A-2	3	3	5	6	1.83333	3.66667	5.2
906	A	Mock	Plate 21	6	2	SEIS-A	SEIS-A-2	3	2	5	5	1.83333	3.66667	5.2
907	A	Mock	Plate 21	1	3	FAYA-A	FAYA-A-10	3	3	4	4	1.83333	3.66667	5.2
908	A	Mock	Plate 21	2	3	FAYA-A	FAYA-A-10	3	3	5	5	1.83333	3.66667	5.2
909	A	Mock	Plate 21	3	3	FAYA-A	FAYA-A-10	3	2	4	5	1.83333	3.66667	5.2
910	A	Mock	Plate 21	4	3	FAYA-A	FAYA-A-10	3	3	4	5	1.83333	3.66667	5.2
911	A	Mock	Plate 21	5	3	FAYA-A	FAYA-A-10	3	3	5	6	1.83333	3.66667	5.2
912	A	Mock	Plate 21	6	3	FAYA-A	FAYA-A-10	3	2	5	5	1.83333	3.66667	5.2
913	A	Mock	Plate 21	1	4	MONTM-B	MONTM-B-7	3	2	4	4	1.83333	3.66667	5.2
914	A	Mock	Plate 21	2	4	MONTM-B	MONTM-B-7	3	3	3	3	1.83333	3.66667	5.2
915	A	Mock	Plate 21	3	4	MONTM-B	MONTM-B-7	3	3	4	4	1.83333	3.66667	5.2
916	A	Mock	Plate 21	4	4	MONTM-B	MONTM-B-7	3	2	3	3	1.83333	3.66667	5.2
917	A	Mock	Plate 21	5	4	MONTM-B	MONTM-B-7	3	3	4	4	1.83333	3.66667	5.2
918	A	Mock	Plate 21	6	4	MONTM-B	MONTM-B-7	3	3	4	4	1.83333	3.66667	5.2
919	A	Mock	Plate 21	1	6	MERV-A	MERV-A-14	3	2	3	4	1.83333	3.66667	5.2
920	A	Mock	Plate 21	2	6	MERV-A	MERV-A-14	3	3	5	6	1.83333	3.66667	5.2
921	A	Mock	Plate 21	3	6	MERV-A	MERV-A-14	3	3	4	5	1.83333	3.66667	5.2
922	A	Mock	Plate 21	4	6	MERV-A	MERV-A-14	3	3	4	5	1.83333	3.66667	5.2
923	A	Mock	Plate 21	5	6	MERV-A	MERV-A-14	3	2	4	5	1.83333	3.66667	5.2
924	A	Mock	Plate 21	6	6	MERV-A	MERV-A-14	3	3	5	5	1.83333	3.66667	5.2
925	A	Mock	Plate 21	1	7	COLO-B	COLO-B-3	3	3	4	4	1.83333	3.66667	5.2
926	A	Mock	Plate 21	2	7	COLO-B	COLO-B-3	3	3	4	5	1.83333	3.66667	5.2
927	A	Mock	Plate 21	3	7	COLO-B	COLO-B-3	3	3	5	6	1.83333	3.66667	5.2
928	A	Mock	Plate 21	4	7	COLO-B	COLO-B-3	3	2	4	4	1.83333	3.66667	5.2
929	A	Mock	Plate 21	5	7	COLO-B	COLO-B-3	3	2	3	4	1.83333	3.66667	5.2
930	A	Mock	Plate 21	6	7	COLO-B	COLO-B-3	3	2	5	6	1.83333	3.66667	5.2
937	A	Mock	Plate 22	1	1	LACR-C	LACR-C-4	3	2	4	5	2.5	4.5	6
938	A	Mock	Plate 22	2	1	LACR-C	LACR-C-4	3	3	4	5	2.5	4.5	6
939	A	Mock	Plate 22	3	1	LACR-C	LACR-C-4	3	2	4	5	2.5	4.5	6
940	A	Mock	Plate 22	4	1	LACR-C	LACR-C-4	3	3	5	6	2.5	4.5	6
941	A	Mock	Plate 22	5	1	LACR-C	LACR-C-4	3	3	5	5	2.5	4.5	6
942	A	Mock	Plate 22	6	1	LACR-C	LACR-C-4	3	2	5	6	2.5	4.5	6
943	A	Mock	Plate 22	1	2	LUZE-B	LUZE-B-7	3	3	5	5	2.5	4.5	6
944	A	Mock	Plate 22	2	2	LUZE-B	LUZE-B-7	3	3	4	5	2.5	4.5	6
945	A	Mock	Plate 22	3	2	LUZE-B	LUZE-B-7	3	1	1	1	2.5	4.5	6
946	A	Mock	Plate 22	4	2	LUZE-B	LUZE-B-7	3	3	4	5	2.5	4.5	6
947	A	Mock	Plate 22	5	2	LUZE-B	LUZE-B-7	3	1	1	1	2.5	4.5	6
948	A	Mock	Plate 22	6	2	LUZE-B	LUZE-B-7	3	2	5	5	2.5	4.5	6
949	A	Mock	Plate 22	1	3	LAMA-B	LAMA-B-16	3	2	4	5	2.5	4.5	6
950	A	Mock	Plate 22	2	3	LAMA-B	LAMA-B-16	3	2	4	4	2.5	4.5	6
951	A	Mock	Plate 22	3	3	LAMA-B	LAMA-B-16	3	2	3	4	2.5	4.5	6
952	A	Mock	Plate 22	4	3	LAMA-B	LAMA-B-16	3	2	3	3	2.5	4.5	6
953	A	Mock	Plate 22	5	3	LAMA-B	LAMA-B-16	3	1	2	2	2.5	4.5	6
954	A	Mock	Plate 22	6	3	LAMA-B	LAMA-B-16	4	2	3	4	2.5	4.5	6
955	A	Mock	Plate 22	1	4	CLAR-B	CLAR-B-7	3	2	3	3	2.5	4.5	6
956	A	Mock	Plate 22	2	4	CLAR-B	CLAR-B-7	4	2	4	4	2.5	4.5	6
957	A	Mock	Plate 22	3	4	CLAR-B	CLAR-B-7	3	1	1	1	2.5	4.5	6
958	A	Mock	Plate 22	4	4	CLAR-B	CLAR-B-7	3	2	4	5	2.5	4.5	6
959	A	Mock	Plate 22	5	4	CLAR-B	CLAR-B-7	3	1	1	1	2.5	4.5	6
960	A	Mock	Plate 22	6	4	CLAR-B	CLAR-B-7	3	2	3	3	2.5	4.5	6
961	A	Mock	Plate 22	1	5	MONTM-A	MONTM-A-8	3	3	5	5	2.5	4.5	6
962	A	Mock	Plate 22	2	5	MONTM-A	MONTM-A-8	3	2	5	5	2.5	4.5	6
963	A	Mock	Plate 22	3	5	MONTM-A	MONTM-A-8	3	2	4	4	2.5	4.5	6
964	A	Mock	Plate 22	4	5	MONTM-A	MONTM-A-8	3	3	5	5	2.5	4.5	6
965	A	Mock	Plate 22	5	5	MONTM-A	MONTM-A-8	3	2	4	4	2.5	4.5	6
966	A	Mock	Plate 22	6	5	MONTM-A	MONTM-A-8	.	.	.	.	2.5	4.5	6
967	A	Mock	Plate 22	1	6	COLO-A	COLO-A-2	3	3	5	6	2.5	4.5	6
968	A	Mock	Plate 22	2	6	COLO-A	COLO-A-2	3	2	3	4	2.5	4.5	6
969	A	Mock	Plate 22	3	6	COLO-A	COLO-A-2	3	3	5	5	2.5	4.5	6
970	A	Mock	Plate 22	4	6	COLO-A	COLO-A-2	3	2	3	4	2.5	4.5	6
971	A	Mock	Plate 22	5	6	COLO-A	COLO-A-2	3	2	3	4	2.5	4.5	6
972	A	Mock	Plate 22	6	6	COLO-A	COLO-A-2	3	2	4	6	2.5	4.5	6
973	A	Mock	Plate 22	1	7	LACR-A	LACR-A-10	3	2	5	6	2.5	4.5	6
974	A	Mock	Plate 22	2	7	LACR-A	LACR-A-10	3	3	5	7	2.5	4.5	6
975	A	Mock	Plate 22	3	7	LACR-A	LACR-A-10	3	3	5	6	2.5	4.5	6
976	A	Mock	Plate 22	4	7	LACR-A	LACR-A-10	3	2	4	4	2.5	4.5	6
977	A	Mock	Plate 22	5	7	LACR-A	LACR-A-10	3	3	4	4	2.5	4.5	6
978	A	Mock	Plate 22	6	7	LACR-A	LACR-A-10	3	3	5	6	2.5	4.5	6
985	A	Mock	Plate 23	1	1	VALE-A	VALE-A-7	3	2	4	5	2.5	4	5
986	A	Mock	Plate 23	2	1	VALE-A	VALE-A-7	3	3	5	5	2.5	4	5
987	A	Mock	Plate 23	3	1	VALE-A	VALE-A-7	3	3	5	6	2.5	4	5
988	A	Mock	Plate 23	4	1	VALE-A	VALE-A-7	3	3	5	6	2.5	4	5
989	A	Mock	Plate 23	5	1	VALE-A	VALE-A-7	3	3	4	5	2.5	4	5
990	A	Mock	Plate 23	6	1	VALE-A	VALE-A-7	.	1	.	.	2.5	4	5
991	A	Mock	Plate 23	1	2	NAUV-B	NAUV-B-7	3	3	4	5	2.5	4	5
992	A	Mock	Plate 23	2	2	NAUV-B	NAUV-B-7	3	3	5	5	2.5	4	5
993	A	Mock	Plate 23	3	2	NAUV-B	NAUV-B-7	3	3	4	5	2.5	4	5
994	A	Mock	Plate 23	4	2	NAUV-B	NAUV-B-7	3	2	5	5	2.5	4	5
995	A	Mock	Plate 23	5	2	NAUV-B	NAUV-B-7	3	3	5	5	2.5	4	5
996	A	Mock	Plate 23	6	2	NAUV-B	NAUV-B-7	3	3	5	5	2.5	4	5
997	A	Mock	Plate 23	1	3	LUZE-B	LUZE-B-16	3	3	5	6	2.5	4	5
998	A	Mock	Plate 23	2	3	LUZE-B	LUZE-B-16	3	1	1	1	2.5	4	5
999	A	Mock	Plate 23	3	3	LUZE-B	LUZE-B-16	3	2	3	3	2.5	4	5
1000	A	Mock	Plate 23	4	3	LUZE-B	LUZE-B-16	3	2	3	4	2.5	4	5
1001	A	Mock	Plate 23	5	3	LUZE-B	LUZE-B-16	3	3	4	4	2.5	4	5
1002	A	Mock	Plate 23	6	3	LUZE-B	LUZE-B-16	3	2	4	5	2.5	4	5
1003	A	Mock	Plate 23	1	4	ESPE-B	ESPE-B-15	.	.	.	.	2.5	4	5
1004	A	Mock	Plate 23	2	4	ESPE-B	ESPE-B-15	4	1	1	1	2.5	4	5
1005	A	Mock	Plate 23	3	4	ESPE-B	ESPE-B-15	3	1	1	.	2.5	4	5
1006	A	Mock	Plate 23	4	4	ESPE-B	ESPE-B-15	.	.	.	.	2.5	4	5
1007	A	Mock	Plate 23	5	4	ESPE-B	ESPE-B-15	5	1	1	.	2.5	4	5
1008	A	Mock	Plate 23	6	4	ESPE-B	ESPE-B-15	4	1	1	.	2.5	4	5
1009	A	Mock	Plate 23	1	5	Col-0-Inoc	Col-0-Inoc	3	3	5	6	2.5	4	5
1010	A	Mock	Plate 23	2	5	Col-0-Inoc	Col-0-Inoc	3	3	4	4	2.5	4	5
1011	A	Mock	Plate 23	3	5	Col-0-Inoc	Col-0-Inoc	.	.	.	.	2.5	4	5
1012	A	Mock	Plate 23	4	5	Col-0-Inoc	Col-0-Inoc	3	3	4	5	2.5	4	5
1013	A	Mock	Plate 23	5	5	Col-0-Inoc	Col-0-Inoc	4	2	4	5	2.5	4	5
1014	A	Mock	Plate 23	6	5	Col-0-Inoc	Col-0-Inoc	4	2	4	5	2.5	4	5
1015	A	Mock	Plate 23	1	6	SAUB-C	SAUB-C-8	3	2	3	3	2.5	4	5
1016	A	Mock	Plate 23	2	6	SAUB-C	SAUB-C-8	3	2	3	4	2.5	4	5
1017	A	Mock	Plate 23	3	6	SAUB-C	SAUB-C-8	3	1	2	3	2.5	4	5
1018	A	Mock	Plate 23	4	6	SAUB-C	SAUB-C-8	.	.	.	.	2.5	4	5
1019	A	Mock	Plate 23	5	6	SAUB-C	SAUB-C-8	4	1	1	2	2.5	4	5
1020	A	Mock	Plate 23	6	6	SAUB-C	SAUB-C-8	3	2	4	6	2.5	4	5
1021	A	Mock	Plate 23	1	7	LABA-C	LABA-C-14	3	3	5	5	2.5	4	5
1022	A	Mock	Plate 23	2	7	LABA-C	LABA-C-14	3	2	3	4	2.5	4	5
1023	A	Mock	Plate 23	3	7	LABA-C	LABA-C-14	3	1	1	.	2.5	4	5
1024	A	Mock	Plate 23	4	7	LABA-C	LABA-C-14	3	3	4	5	2.5	4	5
1025	A	Mock	Plate 23	5	7	LABA-C	LABA-C-14	4	1	1	.	2.5	4	5
1026	A	Mock	Plate 23	6	7	LABA-C	LABA-C-14	3	2	5	6	2.5	4	5
1033	A	Mock	Plate 24	1	1	MAZA-A	MAZA-A-6	5	2	4	5	2.33333	4.16667	5
1034	A	Mock	Plate 24	2	1	MAZA-A	MAZA-A-6	3	2	3	4	2.33333	4.16667	5
1035	A	Mock	Plate 24	3	1	MAZA-A	MAZA-A-6	3	2	4	5	2.33333	4.16667	5
1036	A	Mock	Plate 24	4	1	MAZA-A	MAZA-A-6	3	2	4	5	2.33333	4.16667	5
1037	A	Mock	Plate 24	5	1	MAZA-A	MAZA-A-6	3	3	5	6	2.33333	4.16667	5
1038	A	Mock	Plate 24	6	1	MAZA-A	MAZA-A-6	3	2	5	5	2.33333	4.16667	5
1039	A	Mock	Plate 24	1	2	BARA-B	BARA-B-16	3	2	4	5	2.33333	4.16667	5
1040	A	Mock	Plate 24	2	2	BARA-B	BARA-B-16	3	3	5	5	2.33333	4.16667	5
1041	A	Mock	Plate 24	3	2	BARA-B	BARA-B-16	3	2	5	6	2.33333	4.16667	5
1042	A	Mock	Plate 24	4	2	BARA-B	BARA-B-16	3	3	5	6	2.33333	4.16667	5
1043	A	Mock	Plate 24	5	2	BARA-B	BARA-B-16	3	2	3	4	2.33333	4.16667	5
1044	A	Mock	Plate 24	6	2	BARA-B	BARA-B-16	3	2	4	5	2.33333	4.16667	5
1045	A	Mock	Plate 24	1	3	ANGE-B	ANGE-B-2	3	2	4	5	2.33333	4.16667	5
1046	A	Mock	Plate 24	2	3	ANGE-B	ANGE-B-2	3	1	1	.	2.33333	4.16667	5
1047	A	Mock	Plate 24	3	3	ANGE-B	ANGE-B-2	3	1	1	.	2.33333	4.16667	5
1048	A	Mock	Plate 24	4	3	ANGE-B	ANGE-B-2	.	.	.	.	2.33333	4.16667	5
1049	A	Mock	Plate 24	5	3	ANGE-B	ANGE-B-2	3	3	4	4	2.33333	4.16667	5
1050	A	Mock	Plate 24	6	3	ANGE-B	ANGE-B-2	3	2	3	3	2.33333	4.16667	5
1051	A	Mock	Plate 24	1	4	BELC-C	BELC-C-2	3	1	1	2	2.33333	4.16667	5
1052	A	Mock	Plate 24	2	4	BELC-C	BELC-C-2	3	1	1	1	2.33333	4.16667	5
1053	A	Mock	Plate 24	3	4	BELC-C	BELC-C-2	3	2	2	3	2.33333	4.16667	5
1054	A	Mock	Plate 24	4	4	BELC-C	BELC-C-2	3	1	1	1	2.33333	4.16667	5
1055	A	Mock	Plate 24	5	4	BELC-C	BELC-C-2	3	2	3	3	2.33333	4.16667	5
1056	A	Mock	Plate 24	6	4	BELC-C	BELC-C-2	3	1	2	2	2.33333	4.16667	5
1057	A	Mock	Plate 24	1	5	COLO-B	COLO-B-6	3	2	5	6	2.33333	4.16667	5
1058	A	Mock	Plate 24	2	5	COLO-B	COLO-B-6	3	2	2	3	2.33333	4.16667	5
1059	A	Mock	Plate 24	3	5	COLO-B	COLO-B-6	3	2	3	4	2.33333	4.16667	5
1060	A	Mock	Plate 24	4	5	COLO-B	COLO-B-6	3	2	3	4	2.33333	4.16667	5
1061	A	Mock	Plate 24	5	5	COLO-B	COLO-B-6	3	2	4	5	2.33333	4.16667	5
1062	A	Mock	Plate 24	6	5	COLO-B	COLO-B-6	3	2	3	4	2.33333	4.16667	5
1063	A	Mock	Plate 24	1	6	MONTI-A	MONTI-A-5	3	3	5	7	2.33333	4.16667	5
1064	A	Mock	Plate 24	2	6	MONTI-A	MONTI-A-5	3	3	5	5	2.33333	4.16667	5
1065	A	Mock	Plate 24	3	6	MONTI-A	MONTI-A-5	3	3	5	6	2.33333	4.16667	5
1066	A	Mock	Plate 24	4	6	MONTI-A	MONTI-A-5	3	3	4	5	2.33333	4.16667	5
1067	A	Mock	Plate 24	5	6	MONTI-A	MONTI-A-5	3	3	4	4	2.33333	4.16667	5
1068	A	Mock	Plate 24	6	6	MONTI-A	MONTI-A-5	3	3	5	5	2.33333	4.16667	5
1069	A	Mock	Plate 24	1	7	CIER-A	CIER-A-2	3	3	5	5	2.33333	4.16667	5
1070	A	Mock	Plate 24	2	7	CIER-A	CIER-A-2	3	3	5	6	2.33333	4.16667	5
1071	A	Mock	Plate 24	3	7	CIER-A	CIER-A-2	4	1	1	.	2.33333	4.16667	5
1072	A	Mock	Plate 24	4	7	CIER-A	CIER-A-2	3	2	4	5	2.33333	4.16667	5
1073	A	Mock	Plate 24	5	7	CIER-A	CIER-A-2	3	3	4	5	2.33333	4.16667	5
1074	A	Mock	Plate 24	6	7	CIER-A	CIER-A-2	4	1	1	1	2.33333	4.16667	5
1081	A	OTU6_Psi_1	Plate 1	1	1	LABA-D	LABA-D-1	3	3	4	5	2.66667	4.16667	4.83333
1082	A	OTU6_Psi_1	Plate 1	2	1	LABA-D	LABA-D-1	3	3	5	7	2.66667	4.16667	4.83333
1083	A	OTU6_Psi_1	Plate 1	3	1	LABA-D	LABA-D-1	3	3	5	7	2.66667	4.16667	4.83333
1084	A	OTU6_Psi_1	Plate 1	4	1	LABA-D	LABA-D-1	3	3	5	7	2.66667	4.16667	4.83333
1085	A	OTU6_Psi_1	Plate 1	5	1	LABA-D	LABA-D-1	3	3	5	6	2.66667	4.16667	4.83333
1086	A	OTU6_Psi_1	Plate 1	6	1	LABA-D	LABA-D-1	3	3	4	5	2.66667	4.16667	4.83333
1087	A	OTU6_Psi_1	Plate 1	1	2	CAMA-C	CAMA-C-2	3	3	5	6	2.66667	4.16667	4.83333
1088	A	OTU6_Psi_1	Plate 1	2	2	CAMA-C	CAMA-C-2	3	3	4	5	2.66667	4.16667	4.83333
1089	A	OTU6_Psi_1	Plate 1	3	2	CAMA-C	CAMA-C-2	3	3	3	4	2.66667	4.16667	4.83333
1090	A	OTU6_Psi_1	Plate 1	4	2	CAMA-C	CAMA-C-2	3	3	3	4	2.66667	4.16667	4.83333
1091	A	OTU6_Psi_1	Plate 1	5	2	CAMA-C	CAMA-C-2	3	3	4	5	2.66667	4.16667	4.83333
1092	A	OTU6_Psi_1	Plate 1	6	2	CAMA-C	CAMA-C-2	3	3	5	6	2.66667	4.16667	4.83333
1093	A	OTU6_Psi_1	Plate 1	1	3	ESPE-B	ESPE-B-14	3	3	4	6	2.66667	4.16667	4.83333
1094	A	OTU6_Psi_1	Plate 1	2	3	ESPE-B	ESPE-B-14	3	2	3	5	2.66667	4.16667	4.83333
1095	A	OTU6_Psi_1	Plate 1	3	3	ESPE-B	ESPE-B-14	3	3	4	5	2.66667	4.16667	4.83333
1096	A	OTU6_Psi_1	Plate 1	4	3	ESPE-B	ESPE-B-14	3	3	3	4	2.66667	4.16667	4.83333
1097	A	OTU6_Psi_1	Plate 1	5	3	ESPE-B	ESPE-B-14	3	3	4	5	2.66667	4.16667	4.83333
1098	A	OTU6_Psi_1	Plate 1	6	3	ESPE-B	ESPE-B-14	3	3	5	6	2.66667	4.16667	4.83333
1099	A	OTU6_Psi_1	Plate 1	1	5	LANT-C	LANT-C-5	3	3	5	6	2.66667	4.16667	4.83333
1100	A	OTU6_Psi_1	Plate 1	2	5	LANT-C	LANT-C-5	3	2	4	5	2.66667	4.16667	4.83333
1101	A	OTU6_Psi_1	Plate 1	3	5	LANT-C	LANT-C-5	3	1	1	1	2.66667	4.16667	4.83333
1102	A	OTU6_Psi_1	Plate 1	4	5	LANT-C	LANT-C-5	.	.	.	.	2.66667	4.16667	4.83333
1103	A	OTU6_Psi_1	Plate 1	5	5	LANT-C	LANT-C-5	.	.	.	.	2.66667	4.16667	4.83333
1104	A	OTU6_Psi_1	Plate 1	6	5	LANT-C	LANT-C-5	3	1	1	1	2.66667	4.16667	4.83333
1105	A	OTU6_Psi_1	Plate 1	1	6	MOUL-A	MOUL-A-4	3	3	5	6	2.66667	4.16667	4.83333
1106	A	OTU6_Psi_1	Plate 1	2	6	MOUL-A	MOUL-A-4	3	3	4	4	2.66667	4.16667	4.83333
1107	A	OTU6_Psi_1	Plate 1	3	6	MOUL-A	MOUL-A-4	3	3	4	5	2.66667	4.16667	4.83333
1108	A	OTU6_Psi_1	Plate 1	4	6	MOUL-A	MOUL-A-4	3	2	3	3	2.66667	4.16667	4.83333
1109	A	OTU6_Psi_1	Plate 1	5	6	MOUL-A	MOUL-A-4	3	3	4	5	2.66667	4.16667	4.83333
1110	A	OTU6_Psi_1	Plate 1	6	6	MOUL-A	MOUL-A-4	3	3	4	6	2.66667	4.16667	4.83333
1111	A	OTU6_Psi_1	Plate 1	1	7	DIEU-A	DIEU-A-7	3	3	5	7	2.66667	4.16667	4.83333
1112	A	OTU6_Psi_1	Plate 1	2	7	DIEU-A	DIEU-A-7	3	2	3	3	2.66667	4.16667	4.83333
1113	A	OTU6_Psi_1	Plate 1	3	7	DIEU-A	DIEU-A-7	3	3	4	4	2.66667	4.16667	4.83333
1114	A	OTU6_Psi_1	Plate 1	4	7	DIEU-A	DIEU-A-7	3	3	3	4	2.66667	4.16667	4.83333
1115	A	OTU6_Psi_1	Plate 1	5	7	DIEU-A	DIEU-A-7	3	3	5	6	2.66667	4.16667	4.83333
1116	A	OTU6_Psi_1	Plate 1	6	7	DIEU-A	DIEU-A-7	3	3	5	6	2.66667	4.16667	4.83333
1123	A	OTU6_Psi_1	Plate 2	1	1	CLAR-C	CLAR-C-1	3	3	4	5	2.83333	4	4.83333
1124	A	OTU6_Psi_1	Plate 2	2	1	CLAR-C	CLAR-C-1	3	3	5	7	2.83333	4	4.83333
1125	A	OTU6_Psi_1	Plate 2	3	1	CLAR-C	CLAR-C-1	3	2	3	5	2.83333	4	4.83333
1126	A	OTU6_Psi_1	Plate 2	4	1	CLAR-C	CLAR-C-1	3	2	3	4	2.83333	4	4.83333
1127	A	OTU6_Psi_1	Plate 2	5	1	CLAR-C	CLAR-C-1	3	3	4	6	2.83333	4	4.83333
1128	A	OTU6_Psi_1	Plate 2	6	1	CLAR-C	CLAR-C-1	3	3	4	6	2.83333	4	4.83333
1129	A	OTU6_Psi_1	Plate 2	1	2	LABAS-B	LABAS-B-11	3	3	5	7	2.83333	4	4.83333
1130	A	OTU6_Psi_1	Plate 2	2	2	LABAS-B	LABAS-B-11	3	3	4	5	2.83333	4	4.83333
1131	A	OTU6_Psi_1	Plate 2	3	2	LABAS-B	LABAS-B-11	3	3	3	4	2.83333	4	4.83333
1132	A	OTU6_Psi_1	Plate 2	4	2	LABAS-B	LABAS-B-11	3	3	4	4	2.83333	4	4.83333
1133	A	OTU6_Psi_1	Plate 2	5	2	LABAS-B	LABAS-B-11	3	3	3	5	2.83333	4	4.83333
1134	A	OTU6_Psi_1	Plate 2	6	2	LABAS-B	LABAS-B-11	3	3	5	7	2.83333	4	4.83333
1135	A	OTU6_Psi_1	Plate 2	1	3	AULO-A	AULO-A-14	3	3	5	7	2.83333	4	4.83333
1136	A	OTU6_Psi_1	Plate 2	2	3	AULO-A	AULO-A-14	3	3	4	5	2.83333	4	4.83333
1137	A	OTU6_Psi_1	Plate 2	3	3	AULO-A	AULO-A-14	3	3	4	4	2.83333	4	4.83333
1138	A	OTU6_Psi_1	Plate 2	4	3	AULO-A	AULO-A-14	3	2	4	4	2.83333	4	4.83333
1139	A	OTU6_Psi_1	Plate 2	5	3	AULO-A	AULO-A-14	3	3	3	4	2.83333	4	4.83333
1140	A	OTU6_Psi_1	Plate 2	6	3	AULO-A	AULO-A-14	3	2	3	5	2.83333	4	4.83333
1141	A	OTU6_Psi_1	Plate 2	1	4	Col-0-Inoc	Col-0-Inoc	3	3	5	6	2.83333	4	4.83333
1142	A	OTU6_Psi_1	Plate 2	2	4	Col-0-Inoc	Col-0-Inoc	3	3	4	4	2.83333	4	4.83333
1143	A	OTU6_Psi_1	Plate 2	3	4	Col-0-Inoc	Col-0-Inoc	.	.	.	.	2.83333	4	4.83333
1144	A	OTU6_Psi_1	Plate 2	4	4	Col-0-Inoc	Col-0-Inoc	3	2	3	4	2.83333	4	4.83333
1145	A	OTU6_Psi_1	Plate 2	5	4	Col-0-Inoc	Col-0-Inoc	3	2	3	4	2.83333	4	4.83333
1146	A	OTU6_Psi_1	Plate 2	6	4	Col-0-Inoc	Col-0-Inoc	3	3	5	7	2.83333	4	4.83333
1147	A	OTU6_Psi_1	Plate 2	1	5	SAMA-A	SAMA-A-5	3	3	4	6	2.83333	4	4.83333
1148	A	OTU6_Psi_1	Plate 2	2	5	SAMA-A	SAMA-A-5	.	.	.	.	2.83333	4	4.83333
1149	A	OTU6_Psi_1	Plate 2	3	5	SAMA-A	SAMA-A-5	3	1	3	4	2.83333	4	4.83333
1150	A	OTU6_Psi_1	Plate 2	4	5	SAMA-A	SAMA-A-5	3	2	2	2	2.83333	4	4.83333
1151	A	OTU6_Psi_1	Plate 2	5	5	SAMA-A	SAMA-A-5	3	2	3	3	2.83333	4	4.83333
1152	A	OTU6_Psi_1	Plate 2	6	5	SAMA-A	SAMA-A-5	3	2	3	4	2.83333	4	4.83333
1153	A	OTU6_Psi_1	Plate 2	1	6	GAIL-A	GAIL-A-13	3	3	4	5	2.83333	4	4.83333
1154	A	OTU6_Psi_1	Plate 2	2	6	GAIL-A	GAIL-A-13	3	3	4	4	2.83333	4	4.83333
1155	A	OTU6_Psi_1	Plate 2	3	6	GAIL-A	GAIL-A-13	3	2	3	4	2.83333	4	4.83333
1156	A	OTU6_Psi_1	Plate 2	4	6	GAIL-A	GAIL-A-13	3	2	3	4	2.83333	4	4.83333
1157	A	OTU6_Psi_1	Plate 2	5	6	GAIL-A	GAIL-A-13	3	2	3	4	2.83333	4	4.83333
1158	A	OTU6_Psi_1	Plate 2	6	6	GAIL-A	GAIL-A-13	3	1	2	2	2.83333	4	4.83333
1159	A	OTU6_Psi_1	Plate 2	1	7	COLO-A	COLO-A-14	3	3	4	5	2.83333	4	4.83333
1160	A	OTU6_Psi_1	Plate 2	2	7	COLO-A	COLO-A-14	3	3	4	5	2.83333	4	4.83333
1161	A	OTU6_Psi_1	Plate 2	3	7	COLO-A	COLO-A-14	3	3	3	5	2.83333	4	4.83333
1162	A	OTU6_Psi_1	Plate 2	4	7	COLO-A	COLO-A-14	3	3	3	4	2.83333	4	4.83333
1163	A	OTU6_Psi_1	Plate 2	5	7	COLO-A	COLO-A-14	3	2	3	4	2.83333	4	4.83333
1164	A	OTU6_Psi_1	Plate 2	6	7	COLO-A	COLO-A-14	3	3	4	4	2.83333	4	4.83333
1171	A	OTU6_Psi_1	Plate 3	1	1	BELC-C	BELC-C-10	3	3	4	6	2.66667	4	5.16667
1172	A	OTU6_Psi_1	Plate 3	2	1	BELC-C	BELC-C-10	3	3	4	5	2.66667	4	5.16667
1173	A	OTU6_Psi_1	Plate 3	3	1	BELC-C	BELC-C-10	3	3	4	5	2.66667	4	5.16667
1174	A	OTU6_Psi_1	Plate 3	4	1	BELC-C	BELC-C-10	3	3	5	5	2.66667	4	5.16667
1175	A	OTU6_Psi_1	Plate 3	5	1	BELC-C	BELC-C-10	3	3	5	6	2.66667	4	5.16667
1176	A	OTU6_Psi_1	Plate 3	6	1	BELC-C	BELC-C-10	3	3	4	6	2.66667	4	5.16667
1177	A	OTU6_Psi_1	Plate 3	1	2	VALE-A	VALE-A-12	3	3	4	4	2.66667	4	5.16667
1178	A	OTU6_Psi_1	Plate 3	2	2	VALE-A	VALE-A-12	3	3	3	4	2.66667	4	5.16667
1179	A	OTU6_Psi_1	Plate 3	3	2	VALE-A	VALE-A-12	3	2	3	3	2.66667	4	5.16667
1180	A	OTU6_Psi_1	Plate 3	4	2	VALE-A	VALE-A-12	3	2	3	4	2.66667	4	5.16667
1181	A	OTU6_Psi_1	Plate 3	5	2	VALE-A	VALE-A-12	3	3	3	4	2.66667	4	5.16667
1182	A	OTU6_Psi_1	Plate 3	6	2	VALE-A	VALE-A-12	3	3	3	4	2.66667	4	5.16667
1183	A	OTU6_Psi_1	Plate 3	1	3	SAUR-A	SAUR-A-1	3	3	4	6	2.66667	4	5.16667
1184	A	OTU6_Psi_1	Plate 3	2	3	SAUR-A	SAUR-A-1	3	3	5	7	2.66667	4	5.16667
1185	A	OTU6_Psi_1	Plate 3	3	3	SAUR-A	SAUR-A-1	3	3	4	5	2.66667	4	5.16667
1186	A	OTU6_Psi_1	Plate 3	4	3	SAUR-A	SAUR-A-1	3	3	5	6	2.66667	4	5.16667
1187	A	OTU6_Psi_1	Plate 3	5	3	SAUR-A	SAUR-A-1	3	3	5	6	2.66667	4	5.16667
1188	A	OTU6_Psi_1	Plate 3	6	3	SAUR-A	SAUR-A-1	3	3	5	6	2.66667	4	5.16667
1189	A	OTU6_Psi_1	Plate 3	1	4	LACR-A	LACR-A-4	.	1	1	.	2.66667	4	5.16667
1190	A	OTU6_Psi_1	Plate 3	2	4	LACR-A	LACR-A-4	3	2	3	4	2.66667	4	5.16667
1191	A	OTU6_Psi_1	Plate 3	3	4	LACR-A	LACR-A-4	3	1	1	1	2.66667	4	5.16667
1192	A	OTU6_Psi_1	Plate 3	4	4	LACR-A	LACR-A-4	3	1	1	1	2.66667	4	5.16667
1193	A	OTU6_Psi_1	Plate 3	5	4	LACR-A	LACR-A-4	3	1	1	1	2.66667	4	5.16667
1194	A	OTU6_Psi_1	Plate 3	6	4	LACR-A	LACR-A-4	3	2	4	5	2.66667	4	5.16667
1195	A	OTU6_Psi_1	Plate 3	1	5	MERV-B	MERV-B-11	3	2	2	3	2.66667	4	5.16667
1196	A	OTU6_Psi_1	Plate 3	2	5	MERV-B	MERV-B-11	3	3	3	4	2.66667	4	5.16667
1197	A	OTU6_Psi_1	Plate 3	3	5	MERV-B	MERV-B-11	3	3	3	4	2.66667	4	5.16667
1198	A	OTU6_Psi_1	Plate 3	4	5	MERV-B	MERV-B-11	3	3	3	4	2.66667	4	5.16667
1199	A	OTU6_Psi_1	Plate 3	5	5	MERV-B	MERV-B-11	3	3	3	3	2.66667	4	5.16667
1200	A	OTU6_Psi_1	Plate 3	6	5	MERV-B	MERV-B-11	3	3	5	6	2.66667	4	5.16667
1201	A	OTU6_Psi_1	Plate 3	1	6	LANT-C	LANT-C-2	3	3	3	4	2.66667	4	5.16667
1202	A	OTU6_Psi_1	Plate 3	2	6	LANT-C	LANT-C-2	3	3	3	4	2.66667	4	5.16667
1203	A	OTU6_Psi_1	Plate 3	3	6	LANT-C	LANT-C-2	3	3	4	5	2.66667	4	5.16667
1204	A	OTU6_Psi_1	Plate 3	4	6	LANT-C	LANT-C-2	3	3	4	5	2.66667	4	5.16667
1205	A	OTU6_Psi_1	Plate 3	5	6	LANT-C	LANT-C-2	3	2	3	4	2.66667	4	5.16667
1206	A	OTU6_Psi_1	Plate 3	6	6	LANT-C	LANT-C-2	3	3	5	6	2.66667	4	5.16667
1207	A	OTU6_Psi_1	Plate 3	1	7	CIER-B	CIER-B-17	3	3	4	5	2.66667	4	5.16667
1208	A	OTU6_Psi_1	Plate 3	2	7	CIER-B	CIER-B-17	3	3	4	5	2.66667	4	5.16667
1209	A	OTU6_Psi_1	Plate 3	3	7	CIER-B	CIER-B-17	3	3	4	5	2.66667	4	5.16667
1210	A	OTU6_Psi_1	Plate 3	4	7	CIER-B	CIER-B-17	3	1	1	1	2.66667	4	5.16667
1211	A	OTU6_Psi_1	Plate 3	5	7	CIER-B	CIER-B-17	3	2	3	5	2.66667	4	5.16667
1212	A	OTU6_Psi_1	Plate 3	6	7	CIER-B	CIER-B-17	3	3	3	5	2.66667	4	5.16667
1219	A	OTU6_Psi_1	Plate 4	1	1	LAGR-A	LAGR-A-13	3	3	5	6	2.83333	4.83333	6
1220	A	OTU6_Psi_1	Plate 4	2	1	LAGR-A	LAGR-A-13	3	2	5	5	2.83333	4.83333	6
1221	A	OTU6_Psi_1	Plate 4	3	1	LAGR-A	LAGR-A-13	3	2	5	5	2.83333	4.83333	6
1222	A	OTU6_Psi_1	Plate 4	4	1	LAGR-A	LAGR-A-13	3	2	5	7	2.83333	4.83333	6
1223	A	OTU6_Psi_1	Plate 4	5	1	LAGR-A	LAGR-A-13	3	2	4	6	2.83333	4.83333	6
1224	A	OTU6_Psi_1	Plate 4	6	1	LAGR-A	LAGR-A-13	3	2	5	6	2.83333	4.83333	6
1225	A	OTU6_Psi_1	Plate 4	1	2	BELC-C	BELC-C-10	3	2	5	7	2.83333	4.83333	6
1226	A	OTU6_Psi_1	Plate 4	2	2	CAST-A	CAST-A-12	3	2	3	5	2.83333	4.83333	6
1227	A	OTU6_Psi_1	Plate 4	3	2	CAST-A	CAST-A-12	3	2	3	4	2.83333	4.83333	6
1228	A	OTU6_Psi_1	Plate 4	4	2	CAST-A	CAST-A-12	3	2	4	4	2.83333	4.83333	6
1229	A	OTU6_Psi_1	Plate 4	5	2	CAST-A	CAST-A-12	3	2	3	4	2.83333	4.83333	6
1230	A	OTU6_Psi_1	Plate 4	6	2	CAST-A	CAST-A-12	3	2	4	5	2.83333	4.83333	6
1231	A	OTU6_Psi_1	Plate 4	1	3	CASS-A	CASS-A-17	3	1	1	1	2.83333	4.83333	6
1232	A	OTU6_Psi_1	Plate 4	2	3	CASS-A	CASS-A-17	5	1	1	1	2.83333	4.83333	6
1233	A	OTU6_Psi_1	Plate 4	3	3	CASS-A	CASS-A-17	.	.	.	.	2.83333	4.83333	6
1234	A	OTU6_Psi_1	Plate 4	4	3	CASS-A	CASS-A-17	3	2	3	4	2.83333	4.83333	6
1235	A	OTU6_Psi_1	Plate 4	5	3	CASS-A	CASS-A-17	3	2	3	4	2.83333	4.83333	6
1236	A	OTU6_Psi_1	Plate 4	6	3	CASS-A	CASS-A-17	3	1	2	2	2.83333	4.83333	6
1237	A	OTU6_Psi_1	Plate 4	1	4	BANI-B	BANI-B-1	3	3	4	4	2.83333	4.83333	6
1238	A	OTU6_Psi_1	Plate 4	2	4	BANI-B	BANI-B-1	3	2	4	4	2.83333	4.83333	6
1239	A	OTU6_Psi_1	Plate 4	3	4	BANI-B	BANI-B-1	3	1	1	1	2.83333	4.83333	6
1240	A	OTU6_Psi_1	Plate 4	4	4	BANI-B	BANI-B-1	3	2	3	3	2.83333	4.83333	6
1241	A	OTU6_Psi_1	Plate 4	5	4	BANI-B	BANI-B-1	3	2	3	4	2.83333	4.83333	6
1242	A	OTU6_Psi_1	Plate 4	6	4	BANI-B	BANI-B-1	3	3	4	4	2.83333	4.83333	6
1243	A	OTU6_Psi_1	Plate 4	1	5	CLAR-C	CLAR-C-8	3	3	5	7	2.83333	4.83333	6
1244	A	OTU6_Psi_1	Plate 4	2	5	CLAR-C	CLAR-C-8	3	3	4	5	2.83333	4.83333	6
1245	A	OTU6_Psi_1	Plate 4	3	5	CLAR-C	CLAR-C-8	3	2	3	4	2.83333	4.83333	6
1246	A	OTU6_Psi_1	Plate 4	4	5	CLAR-C	CLAR-C-8	3	2	4	5	2.83333	4.83333	6
1247	A	OTU6_Psi_1	Plate 4	5	5	CLAR-C	CLAR-C-8	3	2	4	5	2.83333	4.83333	6
1248	A	OTU6_Psi_1	Plate 4	6	5	CLAR-C	CLAR-C-8	3	2	2	3	2.83333	4.83333	6
1249	A	OTU6_Psi_1	Plate 4	1	6	SAMA-A	SAMA-A-10	3	1	1	1	2.83333	4.83333	6
1250	A	OTU6_Psi_1	Plate 4	2	6	SAMA-A	SAMA-A-10	3	2	.	.	2.83333	4.83333	6
1251	A	OTU6_Psi_1	Plate 4	3	6	SAMA-A	SAMA-A-10	3	2	3	4	2.83333	4.83333	6
1252	A	OTU6_Psi_1	Plate 4	4	6	SAMA-A	SAMA-A-10	3	3	4	4	2.83333	4.83333	6
1253	A	OTU6_Psi_1	Plate 4	5	6	SAMA-A	SAMA-A-10	3	3	3	4	2.83333	4.83333	6
1254	A	OTU6_Psi_1	Plate 4	6	6	SAMA-A	SAMA-A-10	3	2	4	5	2.83333	4.83333	6
1255	A	OTU6_Psi_1	Plate 4	1	7	MERE-A	MERE-A-2	.	.	.	.	2.83333	4.83333	6
1256	A	OTU6_Psi_1	Plate 4	2	7	MERE-A	MERE-A-2	.	.	.	.	2.83333	4.83333	6
1257	A	OTU6_Psi_1	Plate 4	3	7	MERE-A	MERE-A-2	.	.	.	.	2.83333	4.83333	6
1258	A	OTU6_Psi_1	Plate 4	4	7	MERE-A	MERE-A-2	.	.	.	.	2.83333	4.83333	6
1259	A	OTU6_Psi_1	Plate 4	5	7	MERE-A	MERE-A-2	.	1	1	1	2.83333	4.83333	6
1260	A	OTU6_Psi_1	Plate 4	6	7	MERE-A	MERE-A-2	.	.	.	.	2.83333	4.83333	6
1267	A	OTU6_Psi_1	Plate 5	1	2	SEIS-A	SEIS-A-6	3	3	5	6	2.66667	4.6	5.6
1268	A	OTU6_Psi_1	Plate 5	2	2	SEIS-A	SEIS-A-6	3	3	3	5	2.66667	4.6	5.6
1269	A	OTU6_Psi_1	Plate 5	3	2	SEIS-A	SEIS-A-6	3	2	.	.	2.66667	4.6	5.6
1270	A	OTU6_Psi_1	Plate 5	4	2	SEIS-A	SEIS-A-6	3	3	5	5	2.66667	4.6	5.6
1271	A	OTU6_Psi_1	Plate 5	5	2	SEIS-A	SEIS-A-6	3	3	4	5	2.66667	4.6	5.6
1272	A	OTU6_Psi_1	Plate 5	6	2	SEIS-A	SEIS-A-6	3	3	5	6	2.66667	4.6	5.6
1273	A	OTU6_Psi_1	Plate 5	1	3	MONT-A	MONT-A-13	.	.	.	.	2.66667	4.6	5.6
1274	A	OTU6_Psi_1	Plate 5	2	3	MONT-A	MONT-A-13	3	3	4	4	2.66667	4.6	5.6
1275	A	OTU6_Psi_1	Plate 5	3	3	MONT-A	MONT-A-13	.	.	.	.	2.66667	4.6	5.6
1276	A	OTU6_Psi_1	Plate 5	4	3	MONT-A	MONT-A-13	.	.	.	.	2.66667	4.6	5.6
1277	A	OTU6_Psi_1	Plate 5	5	3	MONT-A	MONT-A-13	.	.	.	.	2.66667	4.6	5.6
1278	A	OTU6_Psi_1	Plate 5	6	3	MONT-A	MONT-A-13	.	.	.	.	2.66667	4.6	5.6
1279	A	OTU6_Psi_1	Plate 5	1	4	LANT-C	LANT-C-8	3	3	5	6	2.66667	4.6	5.6
1280	A	OTU6_Psi_1	Plate 5	2	4	LANT-C	LANT-C-8	3	3	5	6	2.66667	4.6	5.6
1281	A	OTU6_Psi_1	Plate 5	3	4	LANT-C	LANT-C-8	4	1	1	1	2.66667	4.6	5.6
1282	A	OTU6_Psi_1	Plate 5	4	4	LANT-C	LANT-C-8	3	2	3	3	2.66667	4.6	5.6
1283	A	OTU6_Psi_1	Plate 5	5	4	LANT-C	LANT-C-8	3	2	4	5	2.66667	4.6	5.6
1284	A	OTU6_Psi_1	Plate 5	6	4	LANT-C	LANT-C-8	.	.	.	.	2.66667	4.6	5.6
1285	A	OTU6_Psi_1	Plate 5	1	6	MERV-B	MERV-B-17	3	3	5	5	2.66667	4.6	5.6
1286	A	OTU6_Psi_1	Plate 5	2	6	MERV-B	MERV-B-17	3	2	4	4	2.66667	4.6	5.6
1287	A	OTU6_Psi_1	Plate 5	3	6	MERV-B	MERV-B-17	3	2	3	3	2.66667	4.6	5.6
1288	A	OTU6_Psi_1	Plate 5	4	6	MERV-B	MERV-B-17	3	2	3	3	2.66667	4.6	5.6
1289	A	OTU6_Psi_1	Plate 5	5	6	MERV-B	MERV-B-17	3	2	3	4	2.66667	4.6	5.6
1290	A	OTU6_Psi_1	Plate 5	6	6	MERV-B	MERV-B-17	3	3	4	4	2.66667	4.6	5.6
1291	A	OTU6_Psi_1	Plate 5	1	7	CAZA-B	CAZA-B-1	3	2	5	6	2.66667	4.6	5.6
1292	A	OTU6_Psi_1	Plate 5	2	7	CAZA-B	CAZA-B-1	3	2	4	5	2.66667	4.6	5.6
1293	A	OTU6_Psi_1	Plate 5	3	7	CAZA-B	CAZA-B-1	3	2	3	4	2.66667	4.6	5.6
1294	A	OTU6_Psi_1	Plate 5	4	7	CAZA-B	CAZA-B-1	3	3	4	4	2.66667	4.6	5.6
1295	A	OTU6_Psi_1	Plate 5	5	7	CAZA-B	CAZA-B-1	3	3	4	5	2.66667	4.6	5.6
1296	A	OTU6_Psi_1	Plate 5	6	7	CAZA-B	CAZA-B-1	3	3	5	6	2.66667	4.6	5.6
1303	A	OTU6_Psi_1	Plate 6	1	1	NAYR-A	NAYR-A-14	.	.	.	.	2.33333	4.33333	5.83333
1304	A	OTU6_Psi_1	Plate 6	2	1	NAYR-A	NAYR-A-14	3	2	4	6	2.33333	4.33333	5.83333
1305	A	OTU6_Psi_1	Plate 6	3	1	NAYR-A	NAYR-A-14	5	1	1	1	2.33333	4.33333	5.83333
1306	A	OTU6_Psi_1	Plate 6	4	1	NAYR-A	NAYR-A-14	3	2	5	6	2.33333	4.33333	5.83333
1307	A	OTU6_Psi_1	Plate 6	5	1	NAYR-A	NAYR-A-14	3	2	4	5	2.33333	4.33333	5.83333
1308	A	OTU6_Psi_1	Plate 6	6	1	NAYR-A	NAYR-A-14	3	2	5	7	2.33333	4.33333	5.83333
1309	A	OTU6_Psi_1	Plate 6	1	2	COLO-A	COLO-A-1	3	2	3	5	2.33333	4.33333	5.83333
1310	A	OTU6_Psi_1	Plate 6	2	2	COLO-A	COLO-A-1	3	2	5	5	2.33333	4.33333	5.83333
1311	A	OTU6_Psi_1	Plate 6	3	2	COLO-A	COLO-A-1	3	2	3	4	2.33333	4.33333	5.83333
1312	A	OTU6_Psi_1	Plate 6	4	2	COLO-A	COLO-A-1	3	2	3	4	2.33333	4.33333	5.83333
1313	A	OTU6_Psi_1	Plate 6	5	2	COLO-A	COLO-A-1	3	2	4	4	2.33333	4.33333	5.83333
1314	A	OTU6_Psi_1	Plate 6	6	2	COLO-A	COLO-A-1	3	2	5	6	2.33333	4.33333	5.83333
1315	A	OTU6_Psi_1	Plate 6	1	4	MAZA-A	MAZA-A-3	3	3	5	7	2.33333	4.33333	5.83333
1316	A	OTU6_Psi_1	Plate 6	2	4	MAZA-A	MAZA-A-3	3	2	3	4	2.33333	4.33333	5.83333
1317	A	OTU6_Psi_1	Plate 6	3	4	MAZA-A	MAZA-A-3	3	2	3	4	2.33333	4.33333	5.83333
1318	A	OTU6_Psi_1	Plate 6	4	4	MAZA-A	MAZA-A-3	3	2	3	3	2.33333	4.33333	5.83333
1319	A	OTU6_Psi_1	Plate 6	5	4	MAZA-A	MAZA-A-3	3	2	4	4	2.33333	4.33333	5.83333
1320	A	OTU6_Psi_1	Plate 6	6	4	MAZA-A	MAZA-A-3	3	2	3	4	2.33333	4.33333	5.83333
1321	A	OTU6_Psi_1	Plate 6	1	5	LACR-A	LACR-A-3	3	3	4	5	2.33333	4.33333	5.83333
1322	A	OTU6_Psi_1	Plate 6	2	5	LACR-A	LACR-A-3	3	2	4	5	2.33333	4.33333	5.83333
1323	A	OTU6_Psi_1	Plate 6	3	5	LACR-A	LACR-A-3	3	2	3	4	2.33333	4.33333	5.83333
1324	A	OTU6_Psi_1	Plate 6	4	5	LACR-A	LACR-A-3	3	2	4	4	2.33333	4.33333	5.83333
1325	A	OTU6_Psi_1	Plate 6	5	5	LACR-A	LACR-A-3	3	2	4	5	2.33333	4.33333	5.83333
1326	A	OTU6_Psi_1	Plate 6	6	5	LACR-A	LACR-A-3	3	2	5	6	2.33333	4.33333	5.83333
1327	A	OTU6_Psi_1	Plate 6	1	6	GAIL-A	GAIL-A-3	3	2	4	5	2.33333	4.33333	5.83333
1328	A	OTU6_Psi_1	Plate 6	2	6	GAIL-A	GAIL-A-3	3	3	4	5	2.33333	4.33333	5.83333
1329	A	OTU6_Psi_1	Plate 6	3	6	GAIL-A	GAIL-A-3	3	3	4	5	2.33333	4.33333	5.83333
1330	A	OTU6_Psi_1	Plate 6	4	6	GAIL-A	GAIL-A-3	3	3	4	5	2.33333	4.33333	5.83333
1331	A	OTU6_Psi_1	Plate 6	5	6	GAIL-A	GAIL-A-3	3	2	4	4	2.33333	4.33333	5.83333
1332	A	OTU6_Psi_1	Plate 6	6	6	GAIL-A	GAIL-A-3	3	2	5	7	2.33333	4.33333	5.83333
1333	A	OTU6_Psi_1	Plate 6	1	7	LAGR-A	LAGR-A-5	3	3	4	5	2.33333	4.33333	5.83333
1334	A	OTU6_Psi_1	Plate 6	2	7	LAGR-A	LAGR-A-5	3	3	3	3	2.33333	4.33333	5.83333
1335	A	OTU6_Psi_1	Plate 6	3	7	LAGR-A	LAGR-A-5	3	2	3	4	2.33333	4.33333	5.83333
1336	A	OTU6_Psi_1	Plate 6	4	7	LAGR-A	LAGR-A-5	3	2	4	5	2.33333	4.33333	5.83333
1337	A	OTU6_Psi_1	Plate 6	5	7	LAGR-A	LAGR-A-5	3	2	3	5	2.33333	4.33333	5.83333
1338	A	OTU6_Psi_1	Plate 6	6	7	LAGR-A	LAGR-A-5	3	2	3	5	2.33333	4.33333	5.83333
1345	A	OTU6_Psi_1	Plate 7	1	1	CAST-A	CAST-A-9	3	3	5	5	2.83333	4.16667	5
1346	A	OTU6_Psi_1	Plate 7	2	1	CAST-A	CAST-A-9	3	1	1	.	2.83333	4.16667	5
1347	A	OTU6_Psi_1	Plate 7	3	1	CAST-A	CAST-A-9	.	.	.	.	2.83333	4.16667	5
1348	A	OTU6_Psi_1	Plate 7	4	1	CAST-A	CAST-A-9	.	.	.	.	2.83333	4.16667	5
1349	A	OTU6_Psi_1	Plate 7	5	1	CAST-A	CAST-A-9	3	1	1	1	2.83333	4.16667	5
1350	A	OTU6_Psi_1	Plate 7	6	1	CAST-A	CAST-A-9	3	3	5	6	2.83333	4.16667	5
1351	A	OTU6_Psi_1	Plate 7	1	2	LABA-D	LABA-D-12	3	3	5	5	2.83333	4.16667	5
1352	A	OTU6_Psi_1	Plate 7	2	2	LABA-D	LABA-D-12	3	2	4	5	2.83333	4.16667	5
1353	A	OTU6_Psi_1	Plate 7	3	2	LABA-D	LABA-D-12	3	3	5	6	2.83333	4.16667	5
1354	A	OTU6_Psi_1	Plate 7	4	2	LABA-D	LABA-D-12	3	2	4	5	2.83333	4.16667	5
1355	A	OTU6_Psi_1	Plate 7	5	2	LABA-D	LABA-D-12	3	2	4	6	2.83333	4.16667	5
1356	A	OTU6_Psi_1	Plate 7	6	2	LABA-D	LABA-D-12	3	3	5	7	2.83333	4.16667	5
1357	A	OTU6_Psi_1	Plate 7	1	3	MONTM-A	MONTM-A-1	3	3	5	7	2.83333	4.16667	5
1358	A	OTU6_Psi_1	Plate 7	2	3	MONTM-A	MONTM-A-1	3	3	4	5	2.83333	4.16667	5
1359	A	OTU6_Psi_1	Plate 7	3	3	MONTM-A	MONTM-A-1	3	1	3	4	2.83333	4.16667	5
1360	A	OTU6_Psi_1	Plate 7	4	3	MONTM-A	MONTM-A-1	3	2	3	4	2.83333	4.16667	5
1361	A	OTU6_Psi_1	Plate 7	5	3	MONTM-A	MONTM-A-1	3	2	3	4	2.83333	4.16667	5
1362	A	OTU6_Psi_1	Plate 7	6	3	MONTM-A	MONTM-A-1	3	2	3	4	2.83333	4.16667	5
1363	A	OTU6_Psi_1	Plate 7	1	4	COLO-B	COLO-B-16	3	3	4	4	2.83333	4.16667	5
1364	A	OTU6_Psi_1	Plate 7	2	4	COLO-B	COLO-B-16	3	2	4	6	2.83333	4.16667	5
1365	A	OTU6_Psi_1	Plate 7	3	4	COLO-B	COLO-B-16	3	2	3	4	2.83333	4.16667	5
1366	A	OTU6_Psi_1	Plate 7	4	4	COLO-B	COLO-B-16	3	2	4	5	2.83333	4.16667	5
1367	A	OTU6_Psi_1	Plate 7	5	4	COLO-B	COLO-B-16	3	2	4	5	2.83333	4.16667	5
1368	A	OTU6_Psi_1	Plate 7	6	4	COLO-B	COLO-B-16	3	2	5	6	2.83333	4.16667	5
1369	A	OTU6_Psi_1	Plate 7	1	5	CIER-B	CIER-B-12	3	3	5	6	2.83333	4.16667	5
1370	A	OTU6_Psi_1	Plate 7	2	5	CIER-B	CIER-B-12	3	3	4	4	2.83333	4.16667	5
1371	A	OTU6_Psi_1	Plate 7	3	5	CIER-B	CIER-B-12	3	3	3	4	2.83333	4.16667	5
1372	A	OTU6_Psi_1	Plate 7	4	5	CIER-B	CIER-B-12	3	2	2	3	2.83333	4.16667	5
1373	A	OTU6_Psi_1	Plate 7	5	5	CIER-B	CIER-B-12	3	3	4	5	2.83333	4.16667	5
1374	A	OTU6_Psi_1	Plate 7	6	5	CIER-B	CIER-B-12	3	3	5	7	2.83333	4.16667	5
1375	A	OTU6_Psi_1	Plate 7	1	6	CLAR-C	CLAR-C-12	3	3	5	7	2.83333	4.16667	5
1376	A	OTU6_Psi_1	Plate 7	2	6	CLAR-C	CLAR-C-12	3	2	4	5	2.83333	4.16667	5
1377	A	OTU6_Psi_1	Plate 7	3	6	CLAR-C	CLAR-C-12	3	2	2	3	2.83333	4.16667	5
1378	A	OTU6_Psi_1	Plate 7	4	6	CLAR-C	CLAR-C-12	3	3	3	4	2.83333	4.16667	5
1379	A	OTU6_Psi_1	Plate 7	5	6	CLAR-C	CLAR-C-12	3	3	3	4	2.83333	4.16667	5
1380	A	OTU6_Psi_1	Plate 7	6	6	CLAR-C	CLAR-C-12	3	3	5	7	2.83333	4.16667	5
1381	A	OTU6_Psi_1	Plate 7	1	7	CAST-A	CAST-A-16	3	3	5	7	2.83333	4.16667	5
1382	A	OTU6_Psi_1	Plate 7	2	7	CAST-A	CAST-A-16	.	.	.	.	2.83333	4.16667	5
1383	A	OTU6_Psi_1	Plate 7	3	7	CAST-A	CAST-A-16	3	3	5	7	2.83333	4.16667	5
1384	A	OTU6_Psi_1	Plate 7	4	7	CAST-A	CAST-A-16	3	2	3	4	2.83333	4.16667	5
1385	A	OTU6_Psi_1	Plate 7	5	7	CAST-A	CAST-A-16	3	2	3	5	2.83333	4.16667	5
1386	A	OTU6_Psi_1	Plate 7	6	7	CAST-A	CAST-A-16	.	.	.	.	2.83333	4.16667	5
1393	A	OTU6_Psi_1	Plate 8	1	1	DECA-A	DECA-A-8	3	2	3	5	2.33333	3.83333	4.83333
1394	A	OTU6_Psi_1	Plate 8	2	1	DECA-A	DECA-A-8	3	3	4	6	2.33333	3.83333	4.83333
1395	A	OTU6_Psi_1	Plate 8	3	1	DECA-A	DECA-A-8	3	3	5	6	2.33333	3.83333	4.83333
1396	A	OTU6_Psi_1	Plate 8	4	1	DECA-A	DECA-A-8	3	3	4	6	2.33333	3.83333	4.83333
1397	A	OTU6_Psi_1	Plate 8	5	1	DECA-A	DECA-A-8	3	2	4	5	2.33333	3.83333	4.83333
1398	A	OTU6_Psi_1	Plate 8	6	1	DECA-A	DECA-A-8	3	2	4	5	2.33333	3.83333	4.83333
1399	A	OTU6_Psi_1	Plate 8	1	2	BANI-B	BANI-B-2	3	2	3	5	2.33333	3.83333	4.83333
1400	A	OTU6_Psi_1	Plate 8	2	2	BANI-B	BANI-B-2	.	.	.	.	2.33333	3.83333	4.83333
1401	A	OTU6_Psi_1	Plate 8	3	2	BANI-B	BANI-B-2	3	3	4	5	2.33333	3.83333	4.83333
1402	A	OTU6_Psi_1	Plate 8	4	2	BANI-B	BANI-B-2	3	3	4	4	2.33333	3.83333	4.83333
1403	A	OTU6_Psi_1	Plate 8	5	2	BANI-B	BANI-B-2	3	3	4	5	2.33333	3.83333	4.83333
1404	A	OTU6_Psi_1	Plate 8	6	2	BANI-B	BANI-B-2	3	3	4	5	2.33333	3.83333	4.83333
1405	A	OTU6_Psi_1	Plate 8	1	3	TARN-C	TARN-C-2	3	3	5	6	2.33333	3.83333	4.83333
1406	A	OTU6_Psi_1	Plate 8	2	3	TARN-C	TARN-C-2	3	2	2	3	2.33333	3.83333	4.83333
1407	A	OTU6_Psi_1	Plate 8	3	3	TARN-C	TARN-C-2	3	3	3	4	2.33333	3.83333	4.83333
1408	A	OTU6_Psi_1	Plate 8	4	3	TARN-C	TARN-C-2	3	2	3	4	2.33333	3.83333	4.83333
1409	A	OTU6_Psi_1	Plate 8	5	3	TARN-C	TARN-C-2	3	1	1	1	2.33333	3.83333	4.83333
1410	A	OTU6_Psi_1	Plate 8	6	3	TARN-C	TARN-C-2	3	2	3	4	2.33333	3.83333	4.83333
1411	A	OTU6_Psi_1	Plate 8	1	4	LABA-B	LABA-B-11	3	3	5	6	2.33333	3.83333	4.83333
1412	A	OTU6_Psi_1	Plate 8	2	4	LABA-B	LABA-B-11	3	3	4	5	2.33333	3.83333	4.83333
1413	A	OTU6_Psi_1	Plate 8	3	4	LABA-B	LABA-B-11	3	2	3	4	2.33333	3.83333	4.83333
1414	A	OTU6_Psi_1	Plate 8	4	4	LABA-B	LABA-B-11	3	3	4	4	2.33333	3.83333	4.83333
1415	A	OTU6_Psi_1	Plate 8	5	4	LABA-B	LABA-B-11	3	3	4	4	2.33333	3.83333	4.83333
1416	A	OTU6_Psi_1	Plate 8	6	4	LABA-B	LABA-B-11	3	3	5	7	2.33333	3.83333	4.83333
1417	A	OTU6_Psi_1	Plate 8	1	6	SEIS-A	SEIS-A-15	3	3	4	4	2.33333	3.83333	4.83333
1418	A	OTU6_Psi_1	Plate 8	2	6	SEIS-A	SEIS-A-15	3	3	4	4	2.33333	3.83333	4.83333
1419	A	OTU6_Psi_1	Plate 8	3	6	SEIS-A	SEIS-A-15	3	3	4	5	2.33333	3.83333	4.83333
1420	A	OTU6_Psi_1	Plate 8	4	6	SEIS-A	SEIS-A-15	3	2	3	4	2.33333	3.83333	4.83333
1421	A	OTU6_Psi_1	Plate 8	5	6	SEIS-A	SEIS-A-15	3	2	3	4	2.33333	3.83333	4.83333
1422	A	OTU6_Psi_1	Plate 8	6	6	SEIS-A	SEIS-A-15	3	2	5	6	2.33333	3.83333	4.83333
1423	A	OTU6_Psi_1	Plate 8	1	7	FERR-A	FERR-A-12	3	3	5	6	2.33333	3.83333	4.83333
1424	A	OTU6_Psi_1	Plate 8	2	7	FERR-A	FERR-A-12	3	1	1	.	2.33333	3.83333	4.83333
1425	A	OTU6_Psi_1	Plate 8	3	7	FERR-A	FERR-A-12	3	1	1	2	2.33333	3.83333	4.83333
1426	A	OTU6_Psi_1	Plate 8	4	7	FERR-A	FERR-A-12	3	2	2	3	2.33333	3.83333	4.83333
1427	A	OTU6_Psi_1	Plate 8	5	7	FERR-A	FERR-A-12	.	.	.	.	2.33333	3.83333	4.83333
1428	A	OTU6_Psi_1	Plate 8	6	7	FERR-A	FERR-A-12	3	3	4	4	2.33333	3.83333	4.83333
1435	A	OTU6_Psi_1	Plate 9	1	1	SAUR-A	SAUR-A-11	3	3	4	6	2.5	3.83333	4.83333
1436	A	OTU6_Psi_1	Plate 9	2	1	SAUR-A	SAUR-A-11	3	3	4	6	2.5	3.83333	4.83333
1437	A	OTU6_Psi_1	Plate 9	3	1	SAUR-A	SAUR-A-11	3	3	5	6	2.5	3.83333	4.83333
1438	A	OTU6_Psi_1	Plate 9	4	1	SAUR-A	SAUR-A-11	3	3	4	5	2.5	3.83333	4.83333
1439	A	OTU6_Psi_1	Plate 9	5	1	SAUR-A	SAUR-A-11	3	3	5	7	2.5	3.83333	4.83333
1440	A	OTU6_Psi_1	Plate 9	6	1	SAUR-A	SAUR-A-11	3	3	5	7	2.5	3.83333	4.83333
1441	A	OTU6_Psi_1	Plate 9	1	2	CIER-A	CIER-A-4	3	2	3	5	2.5	3.83333	4.83333
1442	A	OTU6_Psi_1	Plate 9	2	2	CIER-A	CIER-A-4	3	1	1	1	2.5	3.83333	4.83333
1443	A	OTU6_Psi_1	Plate 9	3	2	CIER-A	CIER-A-4	3	2	3	4	2.5	3.83333	4.83333
1444	A	OTU6_Psi_1	Plate 9	4	2	CIER-A	CIER-A-4	3	3	4	5	2.5	3.83333	4.83333
1445	A	OTU6_Psi_1	Plate 9	5	2	CIER-A	CIER-A-4	3	3	5	5	2.5	3.83333	4.83333
1446	A	OTU6_Psi_1	Plate 9	6	2	CIER-A	CIER-A-4	3	2	4	6	2.5	3.83333	4.83333
1447	A	OTU6_Psi_1	Plate 9	1	3	CASS-A	CASS-A-10	3	3	5	6	2.5	3.83333	4.83333
1448	A	OTU6_Psi_1	Plate 9	2	3	CASS-A	CASS-A-10	3	3	5	6	2.5	3.83333	4.83333
1449	A	OTU6_Psi_1	Plate 9	3	3	CASS-A	CASS-A-10	3	3	4	6	2.5	3.83333	4.83333
1450	A	OTU6_Psi_1	Plate 9	4	3	CASS-A	CASS-A-10	3	3	5	5	2.5	3.83333	4.83333
1451	A	OTU6_Psi_1	Plate 9	5	3	CASS-A	CASS-A-10	3	3	5	7	2.5	3.83333	4.83333
1452	A	OTU6_Psi_1	Plate 9	6	3	CASS-A	CASS-A-10	3	3	5	7	2.5	3.83333	4.83333
1453	A	OTU6_Psi_1	Plate 9	1	4	MONT-A	MONT-A-16	.	.	.	.	2.5	3.83333	4.83333
1454	A	OTU6_Psi_1	Plate 9	2	4	MONT-A	MONT-A-16	.	.	.	.	2.5	3.83333	4.83333
1455	A	OTU6_Psi_1	Plate 9	3	4	MONT-A	MONT-A-16	.	1	1	1	2.5	3.83333	4.83333
1456	A	OTU6_Psi_1	Plate 9	4	4	MONT-A	MONT-A-16	.	.	.	.	2.5	3.83333	4.83333
1457	A	OTU6_Psi_1	Plate 9	5	4	MONT-A	MONT-A-16	.	.	.	.	2.5	3.83333	4.83333
1458	A	OTU6_Psi_1	Plate 9	6	4	MONT-A	MONT-A-16	.	.	.	.	2.5	3.83333	4.83333
1459	A	OTU6_Psi_1	Plate 9	1	5	AULO-A	AULO-A-4	3	3	5	6	2.5	3.83333	4.83333
1460	A	OTU6_Psi_1	Plate 9	2	5	AULO-A	AULO-A-4	3	3	4	4	2.5	3.83333	4.83333
1461	A	OTU6_Psi_1	Plate 9	3	5	AULO-A	AULO-A-4	3	2	3	4	2.5	3.83333	4.83333
1462	A	OTU6_Psi_1	Plate 9	4	5	AULO-A	AULO-A-4	3	3	4	4	2.5	3.83333	4.83333
1463	A	OTU6_Psi_1	Plate 9	5	5	AULO-A	AULO-A-4	3	1	1	2	2.5	3.83333	4.83333
1464	A	OTU6_Psi_1	Plate 9	6	5	AULO-A	AULO-A-4	3	2	2	3	2.5	3.83333	4.83333
1465	A	OTU6_Psi_1	Plate 9	1	6	CERN-A	CERN-A-2	3	3	5	6	2.5	3.83333	4.83333
1466	A	OTU6_Psi_1	Plate 9	2	6	CERN-A	CERN-A-2	3	3	5	6	2.5	3.83333	4.83333
1467	A	OTU6_Psi_1	Plate 9	3	6	CERN-A	CERN-A-2	3	3	5	6	2.5	3.83333	4.83333
1468	A	OTU6_Psi_1	Plate 9	4	6	CERN-A	CERN-A-2	3	2	4	5	2.5	3.83333	4.83333
1469	A	OTU6_Psi_1	Plate 9	5	6	CERN-A	CERN-A-2	3	3	4	5	2.5	3.83333	4.83333
1470	A	OTU6_Psi_1	Plate 9	6	6	CERN-A	CERN-A-2	3	2	3	4	2.5	3.83333	4.83333
1471	A	OTU6_Psi_1	Plate 9	1	7	CLAR-B	CLAR-B-4	3	2	4	5	2.5	3.83333	4.83333
1472	A	OTU6_Psi_1	Plate 9	2	7	CLAR-B	CLAR-B-4	3	1	1	1	2.5	3.83333	4.83333
1473	A	OTU6_Psi_1	Plate 9	3	7	CLAR-B	CLAR-B-4	3	1	1	.	2.5	3.83333	4.83333
1474	A	OTU6_Psi_1	Plate 9	4	7	CLAR-B	CLAR-B-4	3	1	1	2	2.5	3.83333	4.83333
1475	A	OTU6_Psi_1	Plate 9	5	7	CLAR-B	CLAR-B-4	3	3	4	5	2.5	3.83333	4.83333
1476	A	OTU6_Psi_1	Plate 9	6	7	CLAR-B	CLAR-B-4	3	3	5	6	2.5	3.83333	4.83333
1483	A	OTU6_Psi_1	Plate 10	1	2	SAUB-C	SAUB-C-7	3	3	4	5	2	3.8	4.8
1484	A	OTU6_Psi_1	Plate 10	2	2	SAUB-C	SAUB-C-7	3	3	5	6	2	3.8	4.8
1485	A	OTU6_Psi_1	Plate 10	3	2	SAUB-C	SAUB-C-7	3	3	5	6	2	3.8	4.8
1486	A	OTU6_Psi_1	Plate 10	4	2	SAUB-C	SAUB-C-7	3	3	5	6	2	3.8	4.8
1487	A	OTU6_Psi_1	Plate 10	5	2	SAUB-C	SAUB-C-7	3	3	4	6	2	3.8	4.8
1488	A	OTU6_Psi_1	Plate 10	6	2	SAUB-C	SAUB-C-7	3	3	3	5	2	3.8	4.8
1489	A	OTU6_Psi_1	Plate 10	1	3	CIER-B	CIER-B-5	4	1	1	.	2	3.8	4.8
1490	A	OTU6_Psi_1	Plate 10	2	3	CIER-B	CIER-B-5	3	2	3	4	2	3.8	4.8
1491	A	OTU6_Psi_1	Plate 10	3	3	CIER-B	CIER-B-5	3	1	.	.	2	3.8	4.8
1492	A	OTU6_Psi_1	Plate 10	4	3	CIER-B	CIER-B-5	3	2	2	3	2	3.8	4.8
1493	A	OTU6_Psi_1	Plate 10	5	3	CIER-B	CIER-B-5	3	3	4	5	2	3.8	4.8
1494	A	OTU6_Psi_1	Plate 10	6	3	CIER-B	CIER-B-5	3	2	2	3	2	3.8	4.8
1495	A	OTU6_Psi_1	Plate 10	1	4	MONTM-A	MONTM-A-9	3	3	5	7	2	3.8	4.8
1496	A	OTU6_Psi_1	Plate 10	2	4	MONTM-A	MONTM-A-9	3	3	3	4	2	3.8	4.8
1497	A	OTU6_Psi_1	Plate 10	3	4	MONTM-A	MONTM-A-9	3	2	2	2	2	3.8	4.8
1498	A	OTU6_Psi_1	Plate 10	4	4	MONTM-A	MONTM-A-9	3	3	3	4	2	3.8	4.8
1499	A	OTU6_Psi_1	Plate 10	5	4	MONTM-A	MONTM-A-9	3	2	3	4	2	3.8	4.8
1500	A	OTU6_Psi_1	Plate 10	6	4	MONTM-A	MONTM-A-9	3	2	4	5	2	3.8	4.8
1501	A	OTU6_Psi_1	Plate 10	1	5	CLAR-A	CLAR-A-2	3	2	2	2	2	3.8	4.8
1502	A	OTU6_Psi_1	Plate 10	2	5	CLAR-A	CLAR-A-2	3	3	5	6	2	3.8	4.8
1503	A	OTU6_Psi_1	Plate 10	3	5	CLAR-A	CLAR-A-2	3	3	4	5	2	3.8	4.8
1504	A	OTU6_Psi_1	Plate 10	4	5	CLAR-A	CLAR-A-2	3	3	5	6	2	3.8	4.8
1505	A	OTU6_Psi_1	Plate 10	5	5	CLAR-A	CLAR-A-2	3	2	4	5	2	3.8	4.8
1506	A	OTU6_Psi_1	Plate 10	6	5	CLAR-A	CLAR-A-2	3	2	4	5	2	3.8	4.8
1507	A	OTU6_Psi_1	Plate 10	1	6	CIER-A	CIER-A-10	3	3	5	5	2	3.8	4.8
1508	A	OTU6_Psi_1	Plate 10	2	6	CIER-A	CIER-A-10	3	3	4	5	2	3.8	4.8
1509	A	OTU6_Psi_1	Plate 10	3	6	CIER-A	CIER-A-10	3	3	4	5	2	3.8	4.8
1510	A	OTU6_Psi_1	Plate 10	4	6	CIER-A	CIER-A-10	3	3	5	6	2	3.8	4.8
1511	A	OTU6_Psi_1	Plate 10	5	6	CIER-A	CIER-A-10	3	3	4	4	2	3.8	4.8
1512	A	OTU6_Psi_1	Plate 10	6	6	CIER-A	CIER-A-10	3	3	5	6	2	3.8	4.8
1513	A	OTU6_Psi_1	Plate 10	1	7	AULO-A	AULO-A-15	3	3	5	6	2	3.8	4.8
1514	A	OTU6_Psi_1	Plate 10	2	7	AULO-A	AULO-A-15	3	3	4	4	2	3.8	4.8
1515	A	OTU6_Psi_1	Plate 10	3	7	AULO-A	AULO-A-15	3	3	4	4	2	3.8	4.8
1516	A	OTU6_Psi_1	Plate 10	4	7	AULO-A	AULO-A-15	3	3	5	5	2	3.8	4.8
1517	A	OTU6_Psi_1	Plate 10	5	7	AULO-A	AULO-A-15	3	3	3	4	2	3.8	4.8
1518	A	OTU6_Psi_1	Plate 10	6	7	AULO-A	AULO-A-15	3	3	5	5	2	3.8	4.8
1525	A	OTU6_Psi_1	Plate 11	1	1	CAMA-C	CAMA-C-9	3	3	5	6	2.5	3.33333	4.83333
1526	A	OTU6_Psi_1	Plate 11	2	1	CAMA-C	CAMA-C-9	3	3	5	7	2.5	3.33333	4.83333
1527	A	OTU6_Psi_1	Plate 11	3	1	CAMA-C	CAMA-C-9	3	2	4	5	2.5	3.33333	4.83333
1528	A	OTU6_Psi_1	Plate 11	4	1	CAMA-C	CAMA-C-9	3	3	3	4	2.5	3.33333	4.83333
1529	A	OTU6_Psi_1	Plate 11	5	1	CAMA-C	CAMA-C-9	3	3	5	7	2.5	3.33333	4.83333
1530	A	OTU6_Psi_1	Plate 11	6	1	CAMA-C	CAMA-C-9	3	3	4	5	2.5	3.33333	4.83333
1531	A	OTU6_Psi_1	Plate 11	1	2	LACR-C	LACR-C-14	3	3	5	7	2.5	3.33333	4.83333
1532	A	OTU6_Psi_1	Plate 11	2	2	LACR-C	LACR-C-14	3	3	5	7	2.5	3.33333	4.83333
1533	A	OTU6_Psi_1	Plate 11	3	2	LACR-C	LACR-C-14	5	1	1	.	2.5	3.33333	4.83333
1534	A	OTU6_Psi_1	Plate 11	4	2	LACR-C	LACR-C-14	3	3	5	7	2.5	3.33333	4.83333
1535	A	OTU6_Psi_1	Plate 11	5	2	LACR-C	LACR-C-14	3	3	5	7	2.5	3.33333	4.83333
1536	A	OTU6_Psi_1	Plate 11	6	2	LACR-C	LACR-C-14	5	1	1	.	2.5	3.33333	4.83333
1537	A	OTU6_Psi_1	Plate 11	1	3	DIEU-A	DIEU-A-8	3	2	4	5	2.5	3.33333	4.83333
1538	A	OTU6_Psi_1	Plate 11	2	3	DIEU-A	DIEU-A-8	3	3	4	5	2.5	3.33333	4.83333
1539	A	OTU6_Psi_1	Plate 11	3	3	DIEU-A	DIEU-A-8	3	2	3	4	2.5	3.33333	4.83333
1540	A	OTU6_Psi_1	Plate 11	4	3	DIEU-A	DIEU-A-8	3	2	3	4	2.5	3.33333	4.83333
1541	A	OTU6_Psi_1	Plate 11	5	3	DIEU-A	DIEU-A-8	5	1	2	3	2.5	3.33333	4.83333
1542	A	OTU6_Psi_1	Plate 11	6	3	DIEU-A	DIEU-A-8	3	2	4	6	2.5	3.33333	4.83333
1543	A	OTU6_Psi_1	Plate 11	1	4	LABAS-B	LABAS-B-8	3	2	3	4	2.5	3.33333	4.83333
1544	A	OTU6_Psi_1	Plate 11	2	4	LABAS-B	LABAS-B-8	3	2	3	4	2.5	3.33333	4.83333
1545	A	OTU6_Psi_1	Plate 11	3	4	LABAS-B	LABAS-B-8	3	2	3	4	2.5	3.33333	4.83333
1546	A	OTU6_Psi_1	Plate 11	4	4	LABAS-B	LABAS-B-8	3	2	3	4	2.5	3.33333	4.83333
1547	A	OTU6_Psi_1	Plate 11	5	4	LABAS-B	LABAS-B-8	3	2	4	6	2.5	3.33333	4.83333
1548	A	OTU6_Psi_1	Plate 11	6	4	LABAS-B	LABAS-B-8	4	2	3	4	2.5	3.33333	4.83333
1549	A	OTU6_Psi_1	Plate 11	1	6	SAMA-A	SAMA-A-3	3	2	3	4	2.5	3.33333	4.83333
1550	A	OTU6_Psi_1	Plate 11	2	6	SAMA-A	SAMA-A-3	3	3	5	6	2.5	3.33333	4.83333
1551	A	OTU6_Psi_1	Plate 11	3	6	SAMA-A	SAMA-A-3	3	3	4	5	2.5	3.33333	4.83333
1552	A	OTU6_Psi_1	Plate 11	4	6	SAMA-A	SAMA-A-3	3	2	3	4	2.5	3.33333	4.83333
1553	A	OTU6_Psi_1	Plate 11	5	6	SAMA-A	SAMA-A-3	3	1	2	2	2.5	3.33333	4.83333
1554	A	OTU6_Psi_1	Plate 11	6	6	SAMA-A	SAMA-A-3	3	2	4	6	2.5	3.33333	4.83333
1555	A	OTU6_Psi_1	Plate 11	1	7	MOUL-A	MOUL-A-7	3	2	4	4	2.5	3.33333	4.83333
1556	A	OTU6_Psi_1	Plate 11	2	7	MOUL-A	MOUL-A-7	3	3	5	6	2.5	3.33333	4.83333
1557	A	OTU6_Psi_1	Plate 11	3	7	MOUL-A	MOUL-A-7	3	3	5	6	2.5	3.33333	4.83333
1558	A	OTU6_Psi_1	Plate 11	4	7	MOUL-A	MOUL-A-7	3	2	4	6	2.5	3.33333	4.83333
1559	A	OTU6_Psi_1	Plate 11	5	7	MOUL-A	MOUL-A-7	3	2	3	4	2.5	3.33333	4.83333
1560	A	OTU6_Psi_1	Plate 11	6	7	MOUL-A	MOUL-A-7	3	3	5	6	2.5	3.33333	4.83333
1567	A	OTU6_Psi_1	Plate 12	1	1	DIEU-A	DIEU-A-5	3	2	4	6	3	4.16667	5.66667
1568	A	OTU6_Psi_1	Plate 12	2	1	DIEU-A	DIEU-A-5	3	3	4	5	3	4.16667	5.66667
1569	A	OTU6_Psi_1	Plate 12	3	1	DIEU-A	DIEU-A-5	3	3	5	6	3	4.16667	5.66667
1570	A	OTU6_Psi_1	Plate 12	4	1	DIEU-A	DIEU-A-5	3	2	5	7	3	4.16667	5.66667
1571	A	OTU6_Psi_1	Plate 12	5	1	DIEU-A	DIEU-A-5	3	3	4	7	3	4.16667	5.66667
1572	A	OTU6_Psi_1	Plate 12	6	1	DIEU-A	DIEU-A-5	3	3	5	7	3	4.16667	5.66667
1573	A	OTU6_Psi_1	Plate 12	1	2	CERN-A	CERN-A-1	3	2	3	3	3	4.16667	5.66667
1574	A	OTU6_Psi_1	Plate 12	2	2	CERN-A	CERN-A-1	3	1	1	1	3	4.16667	5.66667
1575	A	OTU6_Psi_1	Plate 12	3	2	CERN-A	CERN-A-1	3	3	5	5	3	4.16667	5.66667
1576	A	OTU6_Psi_1	Plate 12	4	2	CERN-A	CERN-A-1	3	3	4	5	3	4.16667	5.66667
1577	A	OTU6_Psi_1	Plate 12	5	2	CERN-A	CERN-A-1	.	.	.	.	3	4.16667	5.66667
1578	A	OTU6_Psi_1	Plate 12	6	2	CERN-A	CERN-A-1	3	3	3	4	3	4.16667	5.66667
1579	A	OTU6_Psi_1	Plate 12	1	3	MERV-A	MERV-A-16	3	3	4	6	3	4.16667	5.66667
1580	A	OTU6_Psi_1	Plate 12	2	3	MERV-A	MERV-A-16	3	3	4	5	3	4.16667	5.66667
1581	A	OTU6_Psi_1	Plate 12	3	3	MERV-A	MERV-A-16	3	2	3	4	3	4.16667	5.66667
1582	A	OTU6_Psi_1	Plate 12	4	3	MERV-A	MERV-A-16	3	2	3	4	3	4.16667	5.66667
1583	A	OTU6_Psi_1	Plate 12	5	3	MERV-A	MERV-A-16	3	2	3	3	3	4.16667	5.66667
1584	A	OTU6_Psi_1	Plate 12	6	3	MERV-A	MERV-A-16	3	2	4	6	3	4.16667	5.66667
1585	A	OTU6_Psi_1	Plate 12	1	4	LUZE-B	LUZE-B-8	5	1	1	1	3	4.16667	5.66667
1586	A	OTU6_Psi_1	Plate 12	2	4	LUZE-B	LUZE-B-8	3	1	1	1	3	4.16667	5.66667
1587	A	OTU6_Psi_1	Plate 12	3	4	LUZE-B	LUZE-B-8	3	1	1	1	3	4.16667	5.66667
1588	A	OTU6_Psi_1	Plate 12	4	4	LUZE-B	LUZE-B-8	.	1	1	1	3	4.16667	5.66667
1589	A	OTU6_Psi_1	Plate 12	5	4	LUZE-B	LUZE-B-8	5	1	1	.	3	4.16667	5.66667
1590	A	OTU6_Psi_1	Plate 12	6	4	LUZE-B	LUZE-B-8	4	2	3	5	3	4.16667	5.66667
1591	A	OTU6_Psi_1	Plate 12	1	5	MERE-A	MERE-A-13	3	2	3	3	3	4.16667	5.66667
1592	A	OTU6_Psi_1	Plate 12	2	5	MERE-A	MERE-A-13	3	3	4	5	3	4.16667	5.66667
1593	A	OTU6_Psi_1	Plate 12	3	5	MERE-A	MERE-A-13	3	2	3	4	3	4.16667	5.66667
1594	A	OTU6_Psi_1	Plate 12	4	5	MERE-A	MERE-A-13	3	3	4	4	3	4.16667	5.66667
1595	A	OTU6_Psi_1	Plate 12	5	5	MERE-A	MERE-A-13	.	.	.	.	3	4.16667	5.66667
1596	A	OTU6_Psi_1	Plate 12	6	5	MERE-A	MERE-A-13	3	2	3	3	3	4.16667	5.66667
1597	A	OTU6_Psi_1	Plate 12	1	6	CHEI-A	CHEI-A-3	5	1	1	.	3	4.16667	5.66667
1598	A	OTU6_Psi_1	Plate 12	2	6	CHEI-A	CHEI-A-3	.	.	.	.	3	4.16667	5.66667
1599	A	OTU6_Psi_1	Plate 12	3	6	CHEI-A	CHEI-A-3	5	2	3	4	3	4.16667	5.66667
1600	A	OTU6_Psi_1	Plate 12	4	6	CHEI-A	CHEI-A-3	5	1	1	2	3	4.16667	5.66667
1601	A	OTU6_Psi_1	Plate 12	5	6	CHEI-A	CHEI-A-3	.	.	.	.	3	4.16667	5.66667
1602	A	OTU6_Psi_1	Plate 12	6	6	CHEI-A	CHEI-A-3	5	1	1	.	3	4.16667	5.66667
1603	A	OTU6_Psi_1	Plate 12	1	7	BANI-B	BANI-B-8	3	2	3	4	3	4.16667	5.66667
1604	A	OTU6_Psi_1	Plate 12	2	7	BANI-B	BANI-B-8	3	3	3	4	3	4.16667	5.66667
1605	A	OTU6_Psi_1	Plate 12	3	7	BANI-B	BANI-B-8	3	2	3	4	3	4.16667	5.66667
1606	A	OTU6_Psi_1	Plate 12	4	7	BANI-B	BANI-B-8	3	3	3	4	3	4.16667	5.66667
1607	A	OTU6_Psi_1	Plate 12	5	7	BANI-B	BANI-B-8	3	3	5	5	3	4.16667	5.66667
1608	A	OTU6_Psi_1	Plate 12	6	7	BANI-B	BANI-B-8	3	3	5	6	3	4.16667	5.66667
1615	A	OTU6_Psi_1	Plate 13	1	1	BELC-C	BELC-C-12	3	2	4	6	2.16667	3.83333	4.66667
1616	A	OTU6_Psi_1	Plate 13	2	1	BELC-C	BELC-C-12	3	3	5	6	2.16667	3.83333	4.66667
1617	A	OTU6_Psi_1	Plate 13	3	1	BELC-C	BELC-C-12	3	2	4	5	2.16667	3.83333	4.66667
1618	A	OTU6_Psi_1	Plate 13	4	1	BELC-C	BELC-C-12	3	1	1	1	2.16667	3.83333	4.66667
1619	A	OTU6_Psi_1	Plate 13	5	1	BELC-C	BELC-C-12	3	2	3	4	2.16667	3.83333	4.66667
1620	A	OTU6_Psi_1	Plate 13	6	1	BELC-C	BELC-C-12	3	1	1	2	2.16667	3.83333	4.66667
1621	A	OTU6_Psi_1	Plate 13	1	3	MONF-A	MONF-A-8	3	3	5	6	2.16667	3.83333	4.66667
1622	A	OTU6_Psi_1	Plate 13	2	3	MONF-A	MONF-A-8	3	2	4	5	2.16667	3.83333	4.66667
1623	A	OTU6_Psi_1	Plate 13	3	3	MONF-A	MONF-A-8	3	2	4	5	2.16667	3.83333	4.66667
1624	A	OTU6_Psi_1	Plate 13	4	3	MONF-A	MONF-A-8	3	3	5	7	2.16667	3.83333	4.66667
1625	A	OTU6_Psi_1	Plate 13	5	3	MONF-A	MONF-A-8	3	2	3	4	2.16667	3.83333	4.66667
1626	A	OTU6_Psi_1	Plate 13	6	3	MONF-A	MONF-A-8	3	3	5	7	2.16667	3.83333	4.66667
1627	A	OTU6_Psi_1	Plate 13	1	4	MONB-A	MONB-A-14	3	3	4	7	2.16667	3.83333	4.66667
1628	A	OTU6_Psi_1	Plate 13	2	4	MONB-A	MONB-A-14	3	2	3	3	2.16667	3.83333	4.66667
1629	A	OTU6_Psi_1	Plate 13	3	4	MONB-A	MONB-A-14	3	2	3	3	2.16667	3.83333	4.66667
1630	A	OTU6_Psi_1	Plate 13	4	4	MONB-A	MONB-A-14	3	2	3	4	2.16667	3.83333	4.66667
1631	A	OTU6_Psi_1	Plate 13	5	4	MONB-A	MONB-A-14	3	3	4	4	2.16667	3.83333	4.66667
1632	A	OTU6_Psi_1	Plate 13	6	4	MONB-A	MONB-A-14	3	2	4	5	2.16667	3.83333	4.66667
1633	A	OTU6_Psi_1	Plate 13	1	5	CAZA-B	CAZA-B-3	4	1	1	1	2.16667	3.83333	4.66667
1634	A	OTU6_Psi_1	Plate 13	2	5	CAZA-B	CAZA-B-3	3	2	4	4	2.16667	3.83333	4.66667
1635	A	OTU6_Psi_1	Plate 13	3	5	CAZA-B	CAZA-B-3	3	3	4	4	2.16667	3.83333	4.66667
1636	A	OTU6_Psi_1	Plate 13	4	5	CAZA-B	CAZA-B-3	3	2	2	4	2.16667	3.83333	4.66667
1637	A	OTU6_Psi_1	Plate 13	5	5	CAZA-B	CAZA-B-3	3	3	4	5	2.16667	3.83333	4.66667
1638	A	OTU6_Psi_1	Plate 13	6	5	CAZA-B	CAZA-B-3	4	1	1	1	2.16667	3.83333	4.66667
1639	A	OTU6_Psi_1	Plate 13	1	6	TARN-C	TARN-C-10	3	3	4	5	2.16667	3.83333	4.66667
1640	A	OTU6_Psi_1	Plate 13	2	6	TARN-C	TARN-C-10	3	3	4	5	2.16667	3.83333	4.66667
1641	A	OTU6_Psi_1	Plate 13	3	6	TARN-C	TARN-C-10	3	3	3	4	2.16667	3.83333	4.66667
1642	A	OTU6_Psi_1	Plate 13	4	6	TARN-C	TARN-C-10	3	2	4	5	2.16667	3.83333	4.66667
1643	A	OTU6_Psi_1	Plate 13	5	6	TARN-C	TARN-C-10	3	3	4	5	2.16667	3.83333	4.66667
1644	A	OTU6_Psi_1	Plate 13	6	6	TARN-C	TARN-C-10	3	3	5	6	2.16667	3.83333	4.66667
1645	A	OTU6_Psi_1	Plate 13	1	7	LAMA-B	LAMA-B-11	3	2	4	6	2.16667	3.83333	4.66667
1646	A	OTU6_Psi_1	Plate 13	2	7	LAMA-B	LAMA-B-11	3	2	2	3	2.16667	3.83333	4.66667
1647	A	OTU6_Psi_1	Plate 13	3	7	LAMA-B	LAMA-B-11	3	2	4	5	2.16667	3.83333	4.66667
1648	A	OTU6_Psi_1	Plate 13	4	7	LAMA-B	LAMA-B-11	3	3	4	4	2.16667	3.83333	4.66667
1649	A	OTU6_Psi_1	Plate 13	5	7	LAMA-B	LAMA-B-11	3	3	3	4	2.16667	3.83333	4.66667
1650	A	OTU6_Psi_1	Plate 13	6	7	LAMA-B	LAMA-B-11	3	3	4	4	2.16667	3.83333	4.66667
1657	A	OTU6_Psi_1	Plate 14	1	1	MONTI-B	MONTI-B-16	3	3	4	6	2.33333	4.33333	5.5
1658	A	OTU6_Psi_1	Plate 14	2	1	MONTI-B	MONTI-B-16	3	2	3	5	2.33333	4.33333	5.5
1659	A	OTU6_Psi_1	Plate 14	3	1	MONTI-B	MONTI-B-16	3	3	5	7	2.33333	4.33333	5.5
1660	A	OTU6_Psi_1	Plate 14	4	1	MONTI-B	MONTI-B-16	3	1	2	3	2.33333	4.33333	5.5
1661	A	OTU6_Psi_1	Plate 14	5	1	MONTI-B	MONTI-B-16	.	1	1	.	2.33333	4.33333	5.5
1662	A	OTU6_Psi_1	Plate 14	6	1	MONTI-B	MONTI-B-16	3	2	4	5	2.33333	4.33333	5.5
1663	A	OTU6_Psi_1	Plate 14	1	2	TARN-C	TARN-C-9	.	.	.	.	2.33333	4.33333	5.5
1664	A	OTU6_Psi_1	Plate 14	2	2	TARN-C	TARN-C-9	4	1	1	1	2.33333	4.33333	5.5
1665	A	OTU6_Psi_1	Plate 14	3	2	TARN-C	TARN-C-9	4	1	1	1	2.33333	4.33333	5.5
1666	A	OTU6_Psi_1	Plate 14	4	2	TARN-C	TARN-C-9	.	.	.	.	2.33333	4.33333	5.5
1667	A	OTU6_Psi_1	Plate 14	5	2	TARN-C	TARN-C-9	4	1	1	.	2.33333	4.33333	5.5
1668	A	OTU6_Psi_1	Plate 14	6	2	TARN-C	TARN-C-9	3	2	5	6	2.33333	4.33333	5.5
1669	A	OTU6_Psi_1	Plate 14	1	3	LABA-C	LABA-C-6	.	.	.	.	2.33333	4.33333	5.5
1670	A	OTU6_Psi_1	Plate 14	2	3	LABA-C	LABA-C-6	4	3	4	5	2.33333	4.33333	5.5
1671	A	OTU6_Psi_1	Plate 14	3	3	LABA-C	LABA-C-6	.	.	.	.	2.33333	4.33333	5.5
1672	A	OTU6_Psi_1	Plate 14	4	3	LABA-C	LABA-C-6	4	2	3	3	2.33333	4.33333	5.5
1673	A	OTU6_Psi_1	Plate 14	5	3	LABA-C	LABA-C-6	.	.	.	.	2.33333	4.33333	5.5
1674	A	OTU6_Psi_1	Plate 14	6	3	LABA-C	LABA-C-6	.	.	.	.	2.33333	4.33333	5.5
1675	A	OTU6_Psi_1	Plate 14	1	4	MOUL-A	MOUL-A-1	3	3	4	6	2.33333	4.33333	5.5
1676	A	OTU6_Psi_1	Plate 14	2	4	MOUL-A	MOUL-A-1	3	2	2	2	2.33333	4.33333	5.5
1677	A	OTU6_Psi_1	Plate 14	3	4	MOUL-A	MOUL-A-1	3	2	3	4	2.33333	4.33333	5.5
1678	A	OTU6_Psi_1	Plate 14	4	4	MOUL-A	MOUL-A-1	3	2	3	4	2.33333	4.33333	5.5
1679	A	OTU6_Psi_1	Plate 14	5	4	MOUL-A	MOUL-A-1	3	2	4	5	2.33333	4.33333	5.5
1680	A	OTU6_Psi_1	Plate 14	6	4	MOUL-A	MOUL-A-1	3	2	5	6	2.33333	4.33333	5.5
1681	A	OTU6_Psi_1	Plate 14	1	5	LABAS-B	LABAS-B-5	3	3	5	6	2.33333	4.33333	5.5
1682	A	OTU6_Psi_1	Plate 14	2	5	LABAS-B	LABAS-B-5	3	1	1	1	2.33333	4.33333	5.5
1683	A	OTU6_Psi_1	Plate 14	3	5	LABAS-B	LABAS-B-5	3	3	4	4	2.33333	4.33333	5.5
1684	A	OTU6_Psi_1	Plate 14	4	5	LABAS-B	LABAS-B-5	3	3	4	4	2.33333	4.33333	5.5
1685	A	OTU6_Psi_1	Plate 14	5	5	LABAS-B	LABAS-B-5	3	3	5	6	2.33333	4.33333	5.5
1686	A	OTU6_Psi_1	Plate 14	6	5	LABAS-B	LABAS-B-5	3	3	5	7	2.33333	4.33333	5.5
1687	A	OTU6_Psi_1	Plate 14	1	6	CLAR-B	CLAR-B-15	3	3	4	4	2.33333	4.33333	5.5
1688	A	OTU6_Psi_1	Plate 14	2	6	CLAR-B	CLAR-B-15	3	3	4	5	2.33333	4.33333	5.5
1689	A	OTU6_Psi_1	Plate 14	3	6	CLAR-B	CLAR-B-15	3	3	4	5	2.33333	4.33333	5.5
1690	A	OTU6_Psi_1	Plate 14	4	6	CLAR-B	CLAR-B-15	3	2	3	4	2.33333	4.33333	5.5
1691	A	OTU6_Psi_1	Plate 14	5	6	CLAR-B	CLAR-B-15	3	2	4	4	2.33333	4.33333	5.5
1692	A	OTU6_Psi_1	Plate 14	6	6	CLAR-B	CLAR-B-15	.	.	.	.	2.33333	4.33333	5.5
1693	A	OTU6_Psi_1	Plate 14	1	7	MAZA-A	MAZA-A-17	3	3	4	6	2.33333	4.33333	5.5
1694	A	OTU6_Psi_1	Plate 14	2	7	MAZA-A	MAZA-A-17	3	3	4	5	2.33333	4.33333	5.5
1695	A	OTU6_Psi_1	Plate 14	3	7	MAZA-A	MAZA-A-17	.	.	.	.	2.33333	4.33333	5.5
1696	A	OTU6_Psi_1	Plate 14	4	7	MAZA-A	MAZA-A-17	.	.	.	.	2.33333	4.33333	5.5
1697	A	OTU6_Psi_1	Plate 14	5	7	MAZA-A	MAZA-A-17	.	.	.	.	2.33333	4.33333	5.5
1698	A	OTU6_Psi_1	Plate 14	6	7	MAZA-A	MAZA-A-17	3	3	5	7	2.33333	4.33333	5.5
1705	A	OTU6_Psi_1	Plate 15	1	1	MONB-A	MONB-A-11	3	1	1	1	2.16667	3.83333	5.16667
1706	A	OTU6_Psi_1	Plate 15	2	1	MONB-A	MONB-A-11	3	2	3	3	2.16667	3.83333	5.16667
1707	A	OTU6_Psi_1	Plate 15	3	1	MONB-A	MONB-A-11	3	3	5	6	2.16667	3.83333	5.16667
1708	A	OTU6_Psi_1	Plate 15	4	1	MONB-A	MONB-A-11	3	3	5	6	2.16667	3.83333	5.16667
1709	A	OTU6_Psi_1	Plate 15	5	1	MONB-A	MONB-A-11	3	3	5	6	2.16667	3.83333	5.16667
1710	A	OTU6_Psi_1	Plate 15	6	1	MONB-A	MONB-A-11	3	3	5	6	2.16667	3.83333	5.16667
1711	A	OTU6_Psi_1	Plate 15	1	2	MONF-A	MONF-A-1	3	3	4	6	2.16667	3.83333	5.16667
1712	A	OTU6_Psi_1	Plate 15	2	2	MONF-A	MONF-A-1	3	2	4	5	2.16667	3.83333	5.16667
1713	A	OTU6_Psi_1	Plate 15	3	2	MONF-A	MONF-A-1	3	3	5	5	2.16667	3.83333	5.16667
1714	A	OTU6_Psi_1	Plate 15	4	2	MONF-A	MONF-A-1	3	2	4	5	2.16667	3.83333	5.16667
1715	A	OTU6_Psi_1	Plate 15	5	2	MONF-A	MONF-A-1	3	1	1	.	2.16667	3.83333	5.16667
1716	A	OTU6_Psi_1	Plate 15	6	2	MONF-A	MONF-A-1	3	2	4	5	2.16667	3.83333	5.16667
1717	A	OTU6_Psi_1	Plate 15	1	3	NAYR-A	NAYR-A-10	3	3	5	6	2.16667	3.83333	5.16667
1718	A	OTU6_Psi_1	Plate 15	2	3	NAYR-A	NAYR-A-10	3	3	4	5	2.16667	3.83333	5.16667
1719	A	OTU6_Psi_1	Plate 15	3	3	NAYR-A	NAYR-A-10	3	3	4	5	2.16667	3.83333	5.16667
1720	A	OTU6_Psi_1	Plate 15	4	3	NAYR-A	NAYR-A-10	3	2	4	4	2.16667	3.83333	5.16667
1721	A	OTU6_Psi_1	Plate 15	5	3	NAYR-A	NAYR-A-10	3	3	5	7	2.16667	3.83333	5.16667
1722	A	OTU6_Psi_1	Plate 15	6	3	NAYR-A	NAYR-A-10	3	3	5	7	2.16667	3.83333	5.16667
1723	A	OTU6_Psi_1	Plate 15	1	5	MONB-A	MONB-A-6	3	2	3	4	2.16667	3.83333	5.16667
1724	A	OTU6_Psi_1	Plate 15	2	5	MONB-A	MONB-A-6	3	2	3	5	2.16667	3.83333	5.16667
1725	A	OTU6_Psi_1	Plate 15	3	5	MONB-A	MONB-A-6	4	1	1	1	2.16667	3.83333	5.16667
1726	A	OTU6_Psi_1	Plate 15	4	5	MONB-A	MONB-A-6	3	2	3	4	2.16667	3.83333	5.16667
1727	A	OTU6_Psi_1	Plate 15	5	5	MONB-A	MONB-A-6	3	3	5	6	2.16667	3.83333	5.16667
1728	A	OTU6_Psi_1	Plate 15	6	5	MONB-A	MONB-A-6	3	2	3	6	2.16667	3.83333	5.16667
1729	A	OTU6_Psi_1	Plate 15	1	6	MERV-A	MERV-A-15	3	3	5	6	2.16667	3.83333	5.16667
1730	A	OTU6_Psi_1	Plate 15	2	6	MERV-A	MERV-A-15	3	3	4	4	2.16667	3.83333	5.16667
1731	A	OTU6_Psi_1	Plate 15	3	6	MERV-A	MERV-A-15	3	3	3	4	2.16667	3.83333	5.16667
1732	A	OTU6_Psi_1	Plate 15	4	6	MERV-A	MERV-A-15	3	3	4	5	2.16667	3.83333	5.16667
1733	A	OTU6_Psi_1	Plate 15	5	6	MERV-A	MERV-A-15	3	2	3	4	2.16667	3.83333	5.16667
1734	A	OTU6_Psi_1	Plate 15	6	6	MERV-A	MERV-A-15	3	3	5	7	2.16667	3.83333	5.16667
1735	A	OTU6_Psi_1	Plate 15	1	7	DECA-A	DECA-A-4	.	.	.	.	2.16667	3.83333	5.16667
1736	A	OTU6_Psi_1	Plate 15	2	7	DECA-A	DECA-A-4	4	1	1	1	2.16667	3.83333	5.16667
1737	A	OTU6_Psi_1	Plate 15	3	7	DECA-A	DECA-A-4	.	.	.	.	2.16667	3.83333	5.16667
1738	A	OTU6_Psi_1	Plate 15	4	7	DECA-A	DECA-A-4	.	.	.	.	2.16667	3.83333	5.16667
1739	A	OTU6_Psi_1	Plate 15	5	7	DECA-A	DECA-A-4	.	.	.	.	2.16667	3.83333	5.16667
1740	A	OTU6_Psi_1	Plate 15	6	7	DECA-A	DECA-A-4	.	.	.	.	2.16667	3.83333	5.16667
1747	A	OTU6_Psi_1	Plate 16	1	2	CERN-A	CERN-A-12	3	3	5	6	2	3.5	4.83333
1748	A	OTU6_Psi_1	Plate 16	2	2	CERN-A	CERN-A-12	3	3	4	6	2	3.5	4.83333
1749	A	OTU6_Psi_1	Plate 16	3	2	CERN-A	CERN-A-12	3	3	5	7	2	3.5	4.83333
1750	A	OTU6_Psi_1	Plate 16	4	2	CERN-A	CERN-A-12	3	2	4	5	2	3.5	4.83333
1751	A	OTU6_Psi_1	Plate 16	5	2	CERN-A	CERN-A-12	3	3	5	7	2	3.5	4.83333
1752	A	OTU6_Psi_1	Plate 16	6	2	CERN-A	CERN-A-12	3	3	4	6	2	3.5	4.83333
1753	A	OTU6_Psi_1	Plate 16	1	3	Col-0-Inoc	Col-0-Inoc	3	2	3	5	2	3.5	4.83333
1754	A	OTU6_Psi_1	Plate 16	2	3	Col-0-Inoc	Col-0-Inoc	3	2	4	5	2	3.5	4.83333
1755	A	OTU6_Psi_1	Plate 16	3	3	Col-0-Inoc	Col-0-Inoc	3	3	5	7	2	3.5	4.83333
1756	A	OTU6_Psi_1	Plate 16	4	3	Col-0-Inoc	Col-0-Inoc	3	3	5	7	2	3.5	4.83333
1757	A	OTU6_Psi_1	Plate 16	5	3	Col-0-Inoc	Col-0-Inoc	3	3	5	6	2	3.5	4.83333
1758	A	OTU6_Psi_1	Plate 16	6	3	Col-0-Inoc	Col-0-Inoc	3	3	5	7	2	3.5	4.83333
1759	A	OTU6_Psi_1	Plate 16	1	4	BARA-B	BARA-B-4	3	3	4	6	2	3.5	4.83333
1760	A	OTU6_Psi_1	Plate 16	2	4	BARA-B	BARA-B-4	3	3	5	7	2	3.5	4.83333
1761	A	OTU6_Psi_1	Plate 16	3	4	BARA-B	BARA-B-4	3	2	3	3	2	3.5	4.83333
1762	A	OTU6_Psi_1	Plate 16	4	4	BARA-B	BARA-B-4	3	1	2	2	2	3.5	4.83333
1763	A	OTU6_Psi_1	Plate 16	5	4	BARA-B	BARA-B-4	3	3	5	6	2	3.5	4.83333
1764	A	OTU6_Psi_1	Plate 16	6	4	BARA-B	BARA-B-4	3	2	3	4	2	3.5	4.83333
1765	A	OTU6_Psi_1	Plate 16	1	5	FERR-A	FERR-A-8	5	1	.	.	2	3.5	4.83333
1766	A	OTU6_Psi_1	Plate 16	2	5	FERR-A	FERR-A-8	3	3	5	7	2	3.5	4.83333
1767	A	OTU6_Psi_1	Plate 16	3	5	FERR-A	FERR-A-8	5	1	1	1	2	3.5	4.83333
1768	A	OTU6_Psi_1	Plate 16	4	5	FERR-A	FERR-A-8	3	2	3	4	2	3.5	4.83333
1769	A	OTU6_Psi_1	Plate 16	5	5	FERR-A	FERR-A-8	3	2	3	4	2	3.5	4.83333
1770	A	OTU6_Psi_1	Plate 16	6	5	FERR-A	FERR-A-8	.	.	.	.	2	3.5	4.83333
1771	A	OTU6_Psi_1	Plate 16	1	6	ESPE-B	ESPE-B-1	3	2	4	4	2	3.5	4.83333
1772	A	OTU6_Psi_1	Plate 16	2	6	ESPE-B	ESPE-B-1	3	3	4	5	2	3.5	4.83333
1773	A	OTU6_Psi_1	Plate 16	3	6	ESPE-B	ESPE-B-1	3	3	4	5	2	3.5	4.83333
1774	A	OTU6_Psi_1	Plate 16	4	6	ESPE-B	ESPE-B-1	3	3	4	5	2	3.5	4.83333
1775	A	OTU6_Psi_1	Plate 16	5	6	ESPE-B	ESPE-B-1	3	3	4	6	2	3.5	4.83333
1776	A	OTU6_Psi_1	Plate 16	6	6	ESPE-B	ESPE-B-1	3	3	4	5	2	3.5	4.83333
1777	A	OTU6_Psi_1	Plate 16	1	7	LAMA-B	LAMA-B-2	3	2	3	3	2	3.5	4.83333
1778	A	OTU6_Psi_1	Plate 16	2	7	LAMA-B	LAMA-B-2	4	1	1	2	2	3.5	4.83333
1779	A	OTU6_Psi_1	Plate 16	3	7	LAMA-B	LAMA-B-2	3	1	1	2	2	3.5	4.83333
1780	A	OTU6_Psi_1	Plate 16	4	7	LAMA-B	LAMA-B-2	4	1	1	1	2	3.5	4.83333
1781	A	OTU6_Psi_1	Plate 16	5	7	LAMA-B	LAMA-B-2	3	1	2	3	2	3.5	4.83333
1782	A	OTU6_Psi_1	Plate 16	6	7	LAMA-B	LAMA-B-2	3	1	1	.	2	3.5	4.83333
1789	A	OTU6_Psi_1	Plate 17	1	1	MONTM-B	MONTM-B-16	3	3	4	6	2.33333	3.66667	5
1790	A	OTU6_Psi_1	Plate 17	2	1	MONTM-B	MONTM-B-16	3	3	5	6	2.33333	3.66667	5
1791	A	OTU6_Psi_1	Plate 17	3	1	MONTM-B	MONTM-B-16	3	3	5	6	2.33333	3.66667	5
1792	A	OTU6_Psi_1	Plate 17	4	1	MONTM-B	MONTM-B-16	3	3	4	5	2.33333	3.66667	5
1793	A	OTU6_Psi_1	Plate 17	5	1	MONTM-B	MONTM-B-16	3	3	4	5	2.33333	3.66667	5
1794	A	OTU6_Psi_1	Plate 17	6	1	MONTM-B	MONTM-B-16	3	1	.	.	2.33333	3.66667	5
1795	A	OTU6_Psi_1	Plate 17	1	2	LABA-B	LABA-B-4	3	2	4	4	2.33333	3.66667	5
1796	A	OTU6_Psi_1	Plate 17	2	2	LABA-B	LABA-B-4	3	2	3	4	2.33333	3.66667	5
1797	A	OTU6_Psi_1	Plate 17	3	2	LABA-B	LABA-B-4	3	2	3	4	2.33333	3.66667	5
1798	A	OTU6_Psi_1	Plate 17	4	2	LABA-B	LABA-B-4	3	1	1	1	2.33333	3.66667	5
1799	A	OTU6_Psi_1	Plate 17	5	2	LABA-B	LABA-B-4	3	3	4	5	2.33333	3.66667	5
1800	A	OTU6_Psi_1	Plate 17	6	2	LABA-B	LABA-B-4	3	2	3	3	2.33333	3.66667	5
1801	A	OTU6_Psi_1	Plate 17	1	3	SAUR-A	SAUR-A-16	3	3	5	7	2.33333	3.66667	5
1802	A	OTU6_Psi_1	Plate 17	2	3	SAUR-A	SAUR-A-16	3	3	4	5	2.33333	3.66667	5
1803	A	OTU6_Psi_1	Plate 17	3	3	SAUR-A	SAUR-A-16	3	2	3	4	2.33333	3.66667	5
1804	A	OTU6_Psi_1	Plate 17	4	3	SAUR-A	SAUR-A-16	3	3	4	6	2.33333	3.66667	5
1805	A	OTU6_Psi_1	Plate 17	5	3	SAUR-A	SAUR-A-16	3	3	5	6	2.33333	3.66667	5
1806	A	OTU6_Psi_1	Plate 17	6	3	SAUR-A	SAUR-A-16	3	3	5	7	2.33333	3.66667	5
1807	A	OTU6_Psi_1	Plate 17	1	4	MONF-A	MONF-A-14	3	3	5	7	2.33333	3.66667	5
1808	A	OTU6_Psi_1	Plate 17	2	4	MONF-A	MONF-A-14	3	2	4	6	2.33333	3.66667	5
1809	A	OTU6_Psi_1	Plate 17	3	4	MONF-A	MONF-A-14	3	2	4	5	2.33333	3.66667	5
1810	A	OTU6_Psi_1	Plate 17	4	4	MONF-A	MONF-A-14	3	2	3	4	2.33333	3.66667	5
1811	A	OTU6_Psi_1	Plate 17	5	4	MONF-A	MONF-A-14	3	2	3	5	2.33333	3.66667	5
1812	A	OTU6_Psi_1	Plate 17	6	4	MONF-A	MONF-A-14	3	3	5	6	2.33333	3.66667	5
1813	A	OTU6_Psi_1	Plate 17	1	5	CASS-A	CASS-A-12	3	2	3	4	2.33333	3.66667	5
1814	A	OTU6_Psi_1	Plate 17	2	5	CASS-A	CASS-A-12	3	2	3	4	2.33333	3.66667	5
1815	A	OTU6_Psi_1	Plate 17	3	5	CASS-A	CASS-A-12	3	3	4	5	2.33333	3.66667	5
1816	A	OTU6_Psi_1	Plate 17	4	5	CASS-A	CASS-A-12	3	2	2	3	2.33333	3.66667	5
1817	A	OTU6_Psi_1	Plate 17	5	5	CASS-A	CASS-A-12	3	1	2	2	2.33333	3.66667	5
1818	A	OTU6_Psi_1	Plate 17	6	5	CASS-A	CASS-A-12	3	2	3	3	2.33333	3.66667	5
1819	A	OTU6_Psi_1	Plate 17	1	6	LAGR-A	LAGR-A-15	3	3	5	6	2.33333	3.66667	5
1820	A	OTU6_Psi_1	Plate 17	2	6	LAGR-A	LAGR-A-15	3	3	4	4	2.33333	3.66667	5
1821	A	OTU6_Psi_1	Plate 17	3	6	LAGR-A	LAGR-A-15	3	2	3	4	2.33333	3.66667	5
1822	A	OTU6_Psi_1	Plate 17	4	6	LAGR-A	LAGR-A-15	3	3	4	4	2.33333	3.66667	5
1823	A	OTU6_Psi_1	Plate 17	5	6	LAGR-A	LAGR-A-15	3	3	4	4	2.33333	3.66667	5
1824	A	OTU6_Psi_1	Plate 17	6	6	LAGR-A	LAGR-A-15	3	2	3	4	2.33333	3.66667	5
1825	A	OTU6_Psi_1	Plate 17	1	7	NAUV-B	NAUV-B-14	3	3	5	7	2.33333	3.66667	5
1826	A	OTU6_Psi_1	Plate 17	2	7	NAUV-B	NAUV-B-14	3	2	4	6	2.33333	3.66667	5
1827	A	OTU6_Psi_1	Plate 17	3	7	NAUV-B	NAUV-B-14	3	2	3	4	2.33333	3.66667	5
1828	A	OTU6_Psi_1	Plate 17	4	7	NAUV-B	NAUV-B-14	3	2	3	4	2.33333	3.66667	5
1829	A	OTU6_Psi_1	Plate 17	5	7	NAUV-B	NAUV-B-14	3	3	4	6	2.33333	3.66667	5
1830	A	OTU6_Psi_1	Plate 17	6	7	NAUV-B	NAUV-B-14	3	2	3	4	2.33333	3.66667	5
1837	A	OTU6_Psi_1	Plate 18	1	1	FAYA-A	FAYA-A-13	3	2	3	4	2.33333	3.83333	4.5
1838	A	OTU6_Psi_1	Plate 18	2	1	FAYA-A	FAYA-A-13	3	3	5	7	2.33333	3.83333	4.5
1839	A	OTU6_Psi_1	Plate 18	3	1	FAYA-A	FAYA-A-13	3	2	4	5	2.33333	3.83333	4.5
1840	A	OTU6_Psi_1	Plate 18	4	1	FAYA-A	FAYA-A-13	3	2	2	4	2.33333	3.83333	4.5
1841	A	OTU6_Psi_1	Plate 18	5	1	FAYA-A	FAYA-A-13	3	2	3	4	2.33333	3.83333	4.5
1842	A	OTU6_Psi_1	Plate 18	6	1	FAYA-A	FAYA-A-13	3	2	4	6	2.33333	3.83333	4.5
1843	A	OTU6_Psi_1	Plate 18	1	3	MONTI-A	MONTI-A-7	3	3	5	7	2.33333	3.83333	4.5
1844	A	OTU6_Psi_1	Plate 18	2	3	MONTI-A	MONTI-A-7	3	3	4	5	2.33333	3.83333	4.5
1845	A	OTU6_Psi_1	Plate 18	3	3	MONTI-A	MONTI-A-7	3	3	3	4	2.33333	3.83333	4.5
1846	A	OTU6_Psi_1	Plate 18	4	3	MONTI-A	MONTI-A-7	3	2	3	4	2.33333	3.83333	4.5
1847	A	OTU6_Psi_1	Plate 18	5	3	MONTI-A	MONTI-A-7	3	3	4	5	2.33333	3.83333	4.5
1848	A	OTU6_Psi_1	Plate 18	6	3	MONTI-A	MONTI-A-7	3	3	5	6	2.33333	3.83333	4.5
1849	A	OTU6_Psi_1	Plate 18	1	4	VALE-A	VALE-A-3	3	3	4	5	2.33333	3.83333	4.5
1850	A	OTU6_Psi_1	Plate 18	2	4	VALE-A	VALE-A-3	3	3	3	4	2.33333	3.83333	4.5
1851	A	OTU6_Psi_1	Plate 18	3	4	VALE-A	VALE-A-3	3	2	4	5	2.33333	3.83333	4.5
1852	A	OTU6_Psi_1	Plate 18	4	4	VALE-A	VALE-A-3	3	2	3	3	2.33333	3.83333	4.5
1853	A	OTU6_Psi_1	Plate 18	5	4	VALE-A	VALE-A-3	3	3	5	5	2.33333	3.83333	4.5
1854	A	OTU6_Psi_1	Plate 18	6	4	VALE-A	VALE-A-3	3	2	4	6	2.33333	3.83333	4.5
1855	A	OTU6_Psi_1	Plate 18	1	5	MERV-B	MERV-B-12	3	3	4	5	2.33333	3.83333	4.5
1856	A	OTU6_Psi_1	Plate 18	2	5	MERV-B	MERV-B-12	.	.	.	.	2.33333	3.83333	4.5
1857	A	OTU6_Psi_1	Plate 18	3	5	MERV-B	MERV-B-12	3	1	1	1	2.33333	3.83333	4.5
1858	A	OTU6_Psi_1	Plate 18	4	5	MERV-B	MERV-B-12	3	2	3	3	2.33333	3.83333	4.5
1859	A	OTU6_Psi_1	Plate 18	5	5	MERV-B	MERV-B-12	.	.	.	.	2.33333	3.83333	4.5
1860	A	OTU6_Psi_1	Plate 18	6	5	MERV-B	MERV-B-12	.	.	.	.	2.33333	3.83333	4.5
1861	A	OTU6_Psi_1	Plate 18	1	6	MONTI-A	MONTI-A-17	3	3	5	7	2.33333	3.83333	4.5
1862	A	OTU6_Psi_1	Plate 18	2	6	MONTI-A	MONTI-A-17	3	3	4	4	2.33333	3.83333	4.5
1863	A	OTU6_Psi_1	Plate 18	3	6	MONTI-A	MONTI-A-17	3	3	4	5	2.33333	3.83333	4.5
1864	A	OTU6_Psi_1	Plate 18	4	6	MONTI-A	MONTI-A-17	3	2	3	4	2.33333	3.83333	4.5
1865	A	OTU6_Psi_1	Plate 18	5	6	MONTI-A	MONTI-A-17	.	.	.	.	2.33333	3.83333	4.5
1866	A	OTU6_Psi_1	Plate 18	6	6	MONTI-A	MONTI-A-17	.	.	.	.	2.33333	3.83333	4.5
1867	A	OTU6_Psi_1	Plate 18	1	7	CLAR-A	CLAR-A-5	3	2	4	5	2.33333	3.83333	4.5
1868	A	OTU6_Psi_1	Plate 18	2	7	CLAR-A	CLAR-A-5	3	2	4	5	2.33333	3.83333	4.5
1869	A	OTU6_Psi_1	Plate 18	3	7	CLAR-A	CLAR-A-5	3	2	4	5	2.33333	3.83333	4.5
1870	A	OTU6_Psi_1	Plate 18	4	7	CLAR-A	CLAR-A-5	3	2	3	4	2.33333	3.83333	4.5
1871	A	OTU6_Psi_1	Plate 18	5	7	CLAR-A	CLAR-A-5	3	2	4	5	2.33333	3.83333	4.5
1872	A	OTU6_Psi_1	Plate 18	6	7	CLAR-A	CLAR-A-5	3	2	4	5	2.33333	3.83333	4.5
1879	A	OTU6_Psi_1	Plate 19	1	1	GAIL-A	GAIL-A-2	3	3	5	6	2.33333	4	5.5
1880	A	OTU6_Psi_1	Plate 19	2	1	GAIL-A	GAIL-A-2	3	3	5	6	2.33333	4	5.5
1881	A	OTU6_Psi_1	Plate 19	3	1	GAIL-A	GAIL-A-2	3	3	5	5	2.33333	4	5.5
1882	A	OTU6_Psi_1	Plate 19	4	1	GAIL-A	GAIL-A-2	3	3	3	5	2.33333	4	5.5
1883	A	OTU6_Psi_1	Plate 19	5	1	GAIL-A	GAIL-A-2	3	2	3	5	2.33333	4	5.5
1884	A	OTU6_Psi_1	Plate 19	6	1	GAIL-A	GAIL-A-2	3	2	3	4	2.33333	4	5.5
1885	A	OTU6_Psi_1	Plate 19	1	2	CHEI-A	CHEI-A-11	3	2	3	4	2.33333	4	5.5
1886	A	OTU6_Psi_1	Plate 19	2	2	CHEI-A	CHEI-A-11	3	3	4	5	2.33333	4	5.5
1887	A	OTU6_Psi_1	Plate 19	3	2	CHEI-A	CHEI-A-11	3	3	4	5	2.33333	4	5.5
1888	A	OTU6_Psi_1	Plate 19	4	2	CHEI-A	CHEI-A-11	3	3	4	6	2.33333	4	5.5
1889	A	OTU6_Psi_1	Plate 19	5	2	CHEI-A	CHEI-A-11	3	3	3	4	2.33333	4	5.5
1890	A	OTU6_Psi_1	Plate 19	6	2	CHEI-A	CHEI-A-11	3	3	5	7	2.33333	4	5.5
1891	A	OTU6_Psi_1	Plate 19	1	3	SAUB-C	SAUB-C-9	3	3	4	5	2.33333	4	5.5
1892	A	OTU6_Psi_1	Plate 19	2	3	SAUB-C	SAUB-C-9	3	3	4	5	2.33333	4	5.5
1893	A	OTU6_Psi_1	Plate 19	3	3	SAUB-C	SAUB-C-9	3	3	4	4	2.33333	4	5.5
1894	A	OTU6_Psi_1	Plate 19	4	3	SAUB-C	SAUB-C-9	3	2	3	3	2.33333	4	5.5
1895	A	OTU6_Psi_1	Plate 19	5	3	SAUB-C	SAUB-C-9	3	3	4	4	2.33333	4	5.5
1896	A	OTU6_Psi_1	Plate 19	6	3	SAUB-C	SAUB-C-9	3	3	4	5	2.33333	4	5.5
1897	A	OTU6_Psi_1	Plate 19	1	4	LABA-B	LABA-B-17	3	3	5	6	2.33333	4	5.5
1898	A	OTU6_Psi_1	Plate 19	2	4	LABA-B	LABA-B-17	3	3	3	4	2.33333	4	5.5
1899	A	OTU6_Psi_1	Plate 19	3	4	LABA-B	LABA-B-17	3	3	4	5	2.33333	4	5.5
1900	A	OTU6_Psi_1	Plate 19	4	4	LABA-B	LABA-B-17	3	2	3	4	2.33333	4	5.5
1901	A	OTU6_Psi_1	Plate 19	5	4	LABA-B	LABA-B-17	3	3	4	5	2.33333	4	5.5
1902	A	OTU6_Psi_1	Plate 19	6	4	LABA-B	LABA-B-17	3	2	4	5	2.33333	4	5.5
1903	A	OTU6_Psi_1	Plate 19	1	5	MONTM-B	MONTM-B-8	3	2	4	5	2.33333	4	5.5
1904	A	OTU6_Psi_1	Plate 19	2	5	MONTM-B	MONTM-B-8	3	3	4	5	2.33333	4	5.5
1905	A	OTU6_Psi_1	Plate 19	3	5	MONTM-B	MONTM-B-8	3	2	3	4	2.33333	4	5.5
1906	A	OTU6_Psi_1	Plate 19	4	5	MONTM-B	MONTM-B-8	3	2	3	4	2.33333	4	5.5
1907	A	OTU6_Psi_1	Plate 19	5	5	MONTM-B	MONTM-B-8	3	1	1	.	2.33333	4	5.5
1908	A	OTU6_Psi_1	Plate 19	6	5	MONTM-B	MONTM-B-8	3	3	4	6	2.33333	4	5.5
1909	A	OTU6_Psi_1	Plate 19	1	6	ANGE-B	ANGE-B-10	3	3	4	6	2.33333	4	5.5
1910	A	OTU6_Psi_1	Plate 19	2	6	ANGE-B	ANGE-B-10	3	3	5	7	2.33333	4	5.5
1911	A	OTU6_Psi_1	Plate 19	3	6	ANGE-B	ANGE-B-10	3	3	3	3	2.33333	4	5.5
1912	A	OTU6_Psi_1	Plate 19	4	6	ANGE-B	ANGE-B-10	3	2	3	3	2.33333	4	5.5
1913	A	OTU6_Psi_1	Plate 19	5	6	ANGE-B	ANGE-B-10	3	1	1	.	2.33333	4	5.5
1914	A	OTU6_Psi_1	Plate 19	6	6	ANGE-B	ANGE-B-10	3	2	4	6	2.33333	4	5.5
1915	A	OTU6_Psi_1	Plate 19	1	7	MONTI-B	MONTI-B-12	3	2	3	4	2.33333	4	5.5
1916	A	OTU6_Psi_1	Plate 19	2	7	MONTI-B	MONTI-B-12	3	3	5	7	2.33333	4	5.5
1917	A	OTU6_Psi_1	Plate 19	3	7	MONTI-B	MONTI-B-12	3	3	4	4	2.33333	4	5.5
1918	A	OTU6_Psi_1	Plate 19	4	7	MONTI-B	MONTI-B-12	3	3	4	4	2.33333	4	5.5
1919	A	OTU6_Psi_1	Plate 19	5	7	MONTI-B	MONTI-B-12	3	3	4	4	2.33333	4	5.5
1920	A	OTU6_Psi_1	Plate 19	6	7	MONTI-B	MONTI-B-12	3	3	4	5	2.33333	4	5.5
1927	A	OTU6_Psi_1	Plate 20	1	1	LABA-C	LABA-C-1	3	3	5	5	2.5	4.66667	5.83333
1928	A	OTU6_Psi_1	Plate 20	2	1	LABA-C	LABA-C-1	3	3	5	6	2.5	4.66667	5.83333
1929	A	OTU6_Psi_1	Plate 20	3	1	LABA-C	LABA-C-1	3	3	5	6	2.5	4.66667	5.83333
1930	A	OTU6_Psi_1	Plate 20	4	1	LABA-C	LABA-C-1	3	3	4	6	2.5	4.66667	5.83333
1931	A	OTU6_Psi_1	Plate 20	5	1	LABA-C	LABA-C-1	3	3	4	6	2.5	4.66667	5.83333
1932	A	OTU6_Psi_1	Plate 20	6	1	LABA-C	LABA-C-1	3	3	5	7	2.5	4.66667	5.83333
1933	A	OTU6_Psi_1	Plate 20	1	2	CAZA-B	CAZA-B-14	3	3	5	7	2.5	4.66667	5.83333
1934	A	OTU6_Psi_1	Plate 20	2	2	CAZA-B	CAZA-B-14	5	2	2	3	2.5	4.66667	5.83333
1935	A	OTU6_Psi_1	Plate 20	3	2	CAZA-B	CAZA-B-14	3	2	4	5	2.5	4.66667	5.83333
1936	A	OTU6_Psi_1	Plate 20	4	2	CAZA-B	CAZA-B-14	3	3	5	6	2.5	4.66667	5.83333
1937	A	OTU6_Psi_1	Plate 20	5	2	CAZA-B	CAZA-B-14	3	3	3	5	2.5	4.66667	5.83333
1938	A	OTU6_Psi_1	Plate 20	6	2	CAZA-B	CAZA-B-14	3	2	4	6	2.5	4.66667	5.83333
1939	A	OTU6_Psi_1	Plate 20	1	3	BARA-B	BARA-B-10	3	3	5	7	2.5	4.66667	5.83333
1940	A	OTU6_Psi_1	Plate 20	2	3	BARA-B	BARA-B-10	3	3	4	4	2.5	4.66667	5.83333
1941	A	OTU6_Psi_1	Plate 20	3	3	BARA-B	BARA-B-10	3	2	3	4	2.5	4.66667	5.83333
1942	A	OTU6_Psi_1	Plate 20	4	3	BARA-B	BARA-B-10	3	3	4	4	2.5	4.66667	5.83333
1943	A	OTU6_Psi_1	Plate 20	5	3	BARA-B	BARA-B-10	3	2	3	5	2.5	4.66667	5.83333
1944	A	OTU6_Psi_1	Plate 20	6	3	BARA-B	BARA-B-10	3	2	3	4	2.5	4.66667	5.83333
1945	A	OTU6_Psi_1	Plate 20	1	4	CLAR-A	CLAR-A-7	3	3	5	6	2.5	4.66667	5.83333
1946	A	OTU6_Psi_1	Plate 20	2	4	CLAR-A	CLAR-A-7	.	.	.	.	2.5	4.66667	5.83333
1947	A	OTU6_Psi_1	Plate 20	3	4	CLAR-A	CLAR-A-7	3	1	1	.	2.5	4.66667	5.83333
1948	A	OTU6_Psi_1	Plate 20	4	4	CLAR-A	CLAR-A-7	.	.	.	.	2.5	4.66667	5.83333
1949	A	OTU6_Psi_1	Plate 20	5	4	CLAR-A	CLAR-A-7	4	1	1	.	2.5	4.66667	5.83333
1950	A	OTU6_Psi_1	Plate 20	6	4	CLAR-A	CLAR-A-7	.	.	.	.	2.5	4.66667	5.83333
1951	A	OTU6_Psi_1	Plate 20	1	5	MONTI-B	MONTI-B-10	3	2	3	3	2.5	4.66667	5.83333
1952	A	OTU6_Psi_1	Plate 20	2	5	MONTI-B	MONTI-B-10	.	.	.	.	2.5	4.66667	5.83333
1953	A	OTU6_Psi_1	Plate 20	3	5	MONTI-B	MONTI-B-10	3	3	4	5	2.5	4.66667	5.83333
1954	A	OTU6_Psi_1	Plate 20	4	5	MONTI-B	MONTI-B-10	.	.	.	.	2.5	4.66667	5.83333
1955	A	OTU6_Psi_1	Plate 20	5	5	MONTI-B	MONTI-B-10	3	2	4	5	2.5	4.66667	5.83333
1956	A	OTU6_Psi_1	Plate 20	6	5	MONTI-B	MONTI-B-10	3	2	3	5	2.5	4.66667	5.83333
1957	A	OTU6_Psi_1	Plate 20	1	6	CHEI-A	CHEI-A-2	4	1	1	1	2.5	4.66667	5.83333
1958	A	OTU6_Psi_1	Plate 20	2	6	CHEI-A	CHEI-A-2	3	3	4	6	2.5	4.66667	5.83333
1959	A	OTU6_Psi_1	Plate 20	3	6	CHEI-A	CHEI-A-2	3	3	4	5	2.5	4.66667	5.83333
1960	A	OTU6_Psi_1	Plate 20	4	6	CHEI-A	CHEI-A-2	4	1	.	.	2.5	4.66667	5.83333
1961	A	OTU6_Psi_1	Plate 20	5	6	CHEI-A	CHEI-A-2	.	1	1	.	2.5	4.66667	5.83333
1962	A	OTU6_Psi_1	Plate 20	6	6	CHEI-A	CHEI-A-2	3	1	1	.	2.5	4.66667	5.83333
1963	A	OTU6_Psi_1	Plate 20	1	7	LABA-D	LABA-D-13	3	3	5	7	2.5	4.66667	5.83333
1964	A	OTU6_Psi_1	Plate 20	2	7	LABA-D	LABA-D-13	3	3	5	7	2.5	4.66667	5.83333
1965	A	OTU6_Psi_1	Plate 20	3	7	LABA-D	LABA-D-13	3	3	4	5	2.5	4.66667	5.83333
1966	A	OTU6_Psi_1	Plate 20	4	7	LABA-D	LABA-D-13	3	2	4	4	2.5	4.66667	5.83333
1967	A	OTU6_Psi_1	Plate 20	5	7	LABA-D	LABA-D-13	3	3	5	5	2.5	4.66667	5.83333
1968	A	OTU6_Psi_1	Plate 20	6	7	LABA-D	LABA-D-13	3	2	2	3	2.5	4.66667	5.83333
1975	A	OTU6_Psi_1	Plate 21	1	1	FAYA-A	FAYA-A-12	3	3	5	7	2.5	3.66667	5
1976	A	OTU6_Psi_1	Plate 21	2	1	FAYA-A	FAYA-A-12	3	2	4	6	2.5	3.66667	5
1977	A	OTU6_Psi_1	Plate 21	3	1	FAYA-A	FAYA-A-12	3	3	3	4	2.5	3.66667	5
1978	A	OTU6_Psi_1	Plate 21	4	1	FAYA-A	FAYA-A-12	3	3	4	4	2.5	3.66667	5
1979	A	OTU6_Psi_1	Plate 21	5	1	FAYA-A	FAYA-A-12	3	3	4	6	2.5	3.66667	5
1980	A	OTU6_Psi_1	Plate 21	6	1	FAYA-A	FAYA-A-12	3	3	4	6	2.5	3.66667	5
1981	A	OTU6_Psi_1	Plate 21	1	2	SEIS-A	SEIS-A-2	3	3	4	5	2.5	3.66667	5
1982	A	OTU6_Psi_1	Plate 21	2	2	SEIS-A	SEIS-A-2	3	3	4	5	2.5	3.66667	5
1983	A	OTU6_Psi_1	Plate 21	3	2	SEIS-A	SEIS-A-2	3	3	4	5	2.5	3.66667	5
1984	A	OTU6_Psi_1	Plate 21	4	2	SEIS-A	SEIS-A-2	3	2	3	4	2.5	3.66667	5
1985	A	OTU6_Psi_1	Plate 21	5	2	SEIS-A	SEIS-A-2	3	3	5	6	2.5	3.66667	5
1986	A	OTU6_Psi_1	Plate 21	6	2	SEIS-A	SEIS-A-2	3	2	3	6	2.5	3.66667	5
1987	A	OTU6_Psi_1	Plate 21	1	3	FAYA-A	FAYA-A-10	3	2	3	4	2.5	3.66667	5
1988	A	OTU6_Psi_1	Plate 21	2	3	FAYA-A	FAYA-A-10	3	2	4	5	2.5	3.66667	5
1989	A	OTU6_Psi_1	Plate 21	3	3	FAYA-A	FAYA-A-10	3	3	4	5	2.5	3.66667	5
1990	A	OTU6_Psi_1	Plate 21	4	3	FAYA-A	FAYA-A-10	3	3	4	5	2.5	3.66667	5
1991	A	OTU6_Psi_1	Plate 21	5	3	FAYA-A	FAYA-A-10	3	3	3	4	2.5	3.66667	5
1992	A	OTU6_Psi_1	Plate 21	6	3	FAYA-A	FAYA-A-10	3	3	3	4	2.5	3.66667	5
1993	A	OTU6_Psi_1	Plate 21	1	4	MONTM-B	MONTM-B-7	3	1	1	.	2.5	3.66667	5
1994	A	OTU6_Psi_1	Plate 21	2	4	MONTM-B	MONTM-B-7	3	2	3	4	2.5	3.66667	5
1995	A	OTU6_Psi_1	Plate 21	3	4	MONTM-B	MONTM-B-7	3	2	3	4	2.5	3.66667	5
1996	A	OTU6_Psi_1	Plate 21	4	4	MONTM-B	MONTM-B-7	3	2	3	4	2.5	3.66667	5
1997	A	OTU6_Psi_1	Plate 21	5	4	MONTM-B	MONTM-B-7	3	2	3	4	2.5	3.66667	5
1998	A	OTU6_Psi_1	Plate 21	6	4	MONTM-B	MONTM-B-7	3	2	3	4	2.5	3.66667	5
1999	A	OTU6_Psi_1	Plate 21	1	6	MERV-A	MERV-A-14	3	3	5	7	2.5	3.66667	5
2000	A	OTU6_Psi_1	Plate 21	2	6	MERV-A	MERV-A-14	3	3	5	6	2.5	3.66667	5
2001	A	OTU6_Psi_1	Plate 21	3	6	MERV-A	MERV-A-14	3	2	3	5	2.5	3.66667	5
2002	A	OTU6_Psi_1	Plate 21	4	6	MERV-A	MERV-A-14	3	3	5	6	2.5	3.66667	5
2003	A	OTU6_Psi_1	Plate 21	5	6	MERV-A	MERV-A-14	3	2	3	5	2.5	3.66667	5
2004	A	OTU6_Psi_1	Plate 21	6	6	MERV-A	MERV-A-14	3	3	4	6	2.5	3.66667	5
2005	A	OTU6_Psi_1	Plate 21	1	7	COLO-B	COLO-B-3	3	1	1	1	2.5	3.66667	5
2006	A	OTU6_Psi_1	Plate 21	2	7	COLO-B	COLO-B-3	3	2	4	5	2.5	3.66667	5
2007	A	OTU6_Psi_1	Plate 21	3	7	COLO-B	COLO-B-3	3	1	2	2	2.5	3.66667	5
2008	A	OTU6_Psi_1	Plate 21	4	7	COLO-B	COLO-B-3	3	2	4	4	2.5	3.66667	5
2009	A	OTU6_Psi_1	Plate 21	5	7	COLO-B	COLO-B-3	3	2	4	6	2.5	3.66667	5
2010	A	OTU6_Psi_1	Plate 21	6	7	COLO-B	COLO-B-3	3	3	4	4	2.5	3.66667	5
2017	A	OTU6_Psi_1	Plate 22	1	1	LACR-C	LACR-C-4	3	2	3	5	2.33333	3.66667	4.66667
2018	A	OTU6_Psi_1	Plate 22	2	1	LACR-C	LACR-C-4	3	2	4	6	2.33333	3.66667	4.66667
2019	A	OTU6_Psi_1	Plate 22	3	1	LACR-C	LACR-C-4	3	3	4	6	2.33333	3.66667	4.66667
2020	A	OTU6_Psi_1	Plate 22	4	1	LACR-C	LACR-C-4	3	3	4	5	2.33333	3.66667	4.66667
2021	A	OTU6_Psi_1	Plate 22	5	1	LACR-C	LACR-C-4	3	2	2	4	2.33333	3.66667	4.66667
2022	A	OTU6_Psi_1	Plate 22	6	1	LACR-C	LACR-C-4	3	3	5	6	2.33333	3.66667	4.66667
2023	A	OTU6_Psi_1	Plate 22	1	2	LUZE-B	LUZE-B-7	3	2	3	5	2.33333	3.66667	4.66667
2024	A	OTU6_Psi_1	Plate 22	2	2	LUZE-B	LUZE-B-7	3	3	4	5	2.33333	3.66667	4.66667
2025	A	OTU6_Psi_1	Plate 22	3	2	LUZE-B	LUZE-B-7	3	3	4	6	2.33333	3.66667	4.66667
2026	A	OTU6_Psi_1	Plate 22	4	2	LUZE-B	LUZE-B-7	3	3	4	5	2.33333	3.66667	4.66667
2027	A	OTU6_Psi_1	Plate 22	5	2	LUZE-B	LUZE-B-7	3	2	3	4	2.33333	3.66667	4.66667
2028	A	OTU6_Psi_1	Plate 22	6	2	LUZE-B	LUZE-B-7	3	2	4	6	2.33333	3.66667	4.66667
2029	A	OTU6_Psi_1	Plate 22	1	3	LAMA-B	LAMA-B-16	3	2	3	4	2.33333	3.66667	4.66667
2030	A	OTU6_Psi_1	Plate 22	2	3	LAMA-B	LAMA-B-16	3	2	3	3	2.33333	3.66667	4.66667
2031	A	OTU6_Psi_1	Plate 22	3	3	LAMA-B	LAMA-B-16	3	2	4	5	2.33333	3.66667	4.66667
2032	A	OTU6_Psi_1	Plate 22	4	3	LAMA-B	LAMA-B-16	3	2	2	4	2.33333	3.66667	4.66667
2033	A	OTU6_Psi_1	Plate 22	5	3	LAMA-B	LAMA-B-16	3	2	3	4	2.33333	3.66667	4.66667
2034	A	OTU6_Psi_1	Plate 22	6	3	LAMA-B	LAMA-B-16	3	2	4	5	2.33333	3.66667	4.66667
2035	A	OTU6_Psi_1	Plate 22	1	4	CLAR-B	CLAR-B-7	3	2	5	7	2.33333	3.66667	4.66667
2036	A	OTU6_Psi_1	Plate 22	2	4	CLAR-B	CLAR-B-7	3	2	3	5	2.33333	3.66667	4.66667
2037	A	OTU6_Psi_1	Plate 22	3	4	CLAR-B	CLAR-B-7	3	2	3	5	2.33333	3.66667	4.66667
2038	A	OTU6_Psi_1	Plate 22	4	4	CLAR-B	CLAR-B-7	3	3	5	6	2.33333	3.66667	4.66667
2039	A	OTU6_Psi_1	Plate 22	5	4	CLAR-B	CLAR-B-7	3	2	2	4	2.33333	3.66667	4.66667
2040	A	OTU6_Psi_1	Plate 22	6	4	CLAR-B	CLAR-B-7	3	2	3	5	2.33333	3.66667	4.66667
2041	A	OTU6_Psi_1	Plate 22	1	5	MONTM-A	MONTM-A-8	3	3	3	4	2.33333	3.66667	4.66667
2042	A	OTU6_Psi_1	Plate 22	2	5	MONTM-A	MONTM-A-8	.	.	.	.	2.33333	3.66667	4.66667
2043	A	OTU6_Psi_1	Plate 22	3	5	MONTM-A	MONTM-A-8	3	3	5	6	2.33333	3.66667	4.66667
2044	A	OTU6_Psi_1	Plate 22	4	5	MONTM-A	MONTM-A-8	3	3	4	4	2.33333	3.66667	4.66667
2045	A	OTU6_Psi_1	Plate 22	5	5	MONTM-A	MONTM-A-8	3	2	4	5	2.33333	3.66667	4.66667
2046	A	OTU6_Psi_1	Plate 22	6	5	MONTM-A	MONTM-A-8	3	2	4	5	2.33333	3.66667	4.66667
2047	A	OTU6_Psi_1	Plate 22	1	6	COLO-A	COLO-A-2	3	3	5	6	2.33333	3.66667	4.66667
2048	A	OTU6_Psi_1	Plate 22	2	6	COLO-A	COLO-A-2	3	3	5	6	2.33333	3.66667	4.66667
2049	A	OTU6_Psi_1	Plate 22	3	6	COLO-A	COLO-A-2	3	2	4	5	2.33333	3.66667	4.66667
2050	A	OTU6_Psi_1	Plate 22	4	6	COLO-A	COLO-A-2	3	2	3	4	2.33333	3.66667	4.66667
2051	A	OTU6_Psi_1	Plate 22	5	6	COLO-A	COLO-A-2	3	3	5	5	2.33333	3.66667	4.66667
2052	A	OTU6_Psi_1	Plate 22	6	6	COLO-A	COLO-A-2	3	3	5	7	2.33333	3.66667	4.66667
2053	A	OTU6_Psi_1	Plate 22	1	7	LACR-A	LACR-A-10	3	2	5	6	2.33333	3.66667	4.66667
2054	A	OTU6_Psi_1	Plate 22	2	7	LACR-A	LACR-A-10	3	3	4	4	2.33333	3.66667	4.66667
2055	A	OTU6_Psi_1	Plate 22	3	7	LACR-A	LACR-A-10	3	3	4	4	2.33333	3.66667	4.66667
2056	A	OTU6_Psi_1	Plate 22	4	7	LACR-A	LACR-A-10	3	3	4	5	2.33333	3.66667	4.66667
2057	A	OTU6_Psi_1	Plate 22	5	7	LACR-A	LACR-A-10	3	3	5	7	2.33333	3.66667	4.66667
2058	A	OTU6_Psi_1	Plate 22	6	7	LACR-A	LACR-A-10	3	3	4	6	2.33333	3.66667	4.66667
2065	A	OTU6_Psi_1	Plate 23	1	1	VALE-A	VALE-A-7	.	.	.	.	2.5	4	4.66667
2066	A	OTU6_Psi_1	Plate 23	2	1	VALE-A	VALE-A-7	3	3	3	4	2.5	4	4.66667
2067	A	OTU6_Psi_1	Plate 23	3	1	VALE-A	VALE-A-7	3	3	5	6	2.5	4	4.66667
2068	A	OTU6_Psi_1	Plate 23	4	1	VALE-A	VALE-A-7	3	3	5	6	2.5	4	4.66667
2069	A	OTU6_Psi_1	Plate 23	5	1	VALE-A	VALE-A-7	3	3	5	7	2.5	4	4.66667
2070	A	OTU6_Psi_1	Plate 23	6	1	VALE-A	VALE-A-7	3	2	3	5	2.5	4	4.66667
2071	A	OTU6_Psi_1	Plate 23	1	2	NAUV-B	NAUV-B-7	3	3	5	6	2.5	4	4.66667
2072	A	OTU6_Psi_1	Plate 23	2	2	NAUV-B	NAUV-B-7	3	3	5	5	2.5	4	4.66667
2073	A	OTU6_Psi_1	Plate 23	3	2	NAUV-B	NAUV-B-7	3	3	4	5	2.5	4	4.66667
2074	A	OTU6_Psi_1	Plate 23	4	2	NAUV-B	NAUV-B-7	4	1	1	.	2.5	4	4.66667
2075	A	OTU6_Psi_1	Plate 23	5	2	NAUV-B	NAUV-B-7	3	3	4	5	2.5	4	4.66667
2076	A	OTU6_Psi_1	Plate 23	6	2	NAUV-B	NAUV-B-7	3	1	1	.	2.5	4	4.66667
2077	A	OTU6_Psi_1	Plate 23	1	3	LUZE-B	LUZE-B-16	3	3	5	6	2.5	4	4.66667
2078	A	OTU6_Psi_1	Plate 23	2	3	LUZE-B	LUZE-B-16	3	2	2	2	2.5	4	4.66667
2079	A	OTU6_Psi_1	Plate 23	3	3	LUZE-B	LUZE-B-16	3	2	2	2	2.5	4	4.66667
2080	A	OTU6_Psi_1	Plate 23	4	3	LUZE-B	LUZE-B-16	3	2	3	4	2.5	4	4.66667
2081	A	OTU6_Psi_1	Plate 23	5	3	LUZE-B	LUZE-B-16	3	2	4	5	2.5	4	4.66667
2082	A	OTU6_Psi_1	Plate 23	6	3	LUZE-B	LUZE-B-16	3	2	4	5	2.5	4	4.66667
2083	A	OTU6_Psi_1	Plate 23	1	4	ESPE-B	ESPE-B-15	3	3	5	6	2.5	4	4.66667
2084	A	OTU6_Psi_1	Plate 23	2	4	ESPE-B	ESPE-B-15	3	3	5	6	2.5	4	4.66667
2085	A	OTU6_Psi_1	Plate 23	3	4	ESPE-B	ESPE-B-15	3	1	1	1	2.5	4	4.66667
2086	A	OTU6_Psi_1	Plate 23	4	4	ESPE-B	ESPE-B-15	.	.	.	.	2.5	4	4.66667
2087	A	OTU6_Psi_1	Plate 23	5	4	ESPE-B	ESPE-B-15	.	.	.	.	2.5	4	4.66667
2088	A	OTU6_Psi_1	Plate 23	6	4	ESPE-B	ESPE-B-15	4	1	1	1	2.5	4	4.66667
2089	A	OTU6_Psi_1	Plate 23	1	5	Col-0-Inoc	Col-0-Inoc	3	2	4	5	2.5	4	4.66667
2090	A	OTU6_Psi_1	Plate 23	2	5	Col-0-Inoc	Col-0-Inoc	3	3	4	4	2.5	4	4.66667
2091	A	OTU6_Psi_1	Plate 23	3	5	Col-0-Inoc	Col-0-Inoc	3	3	4	5	2.5	4	4.66667
2092	A	OTU6_Psi_1	Plate 23	4	5	Col-0-Inoc	Col-0-Inoc	3	3	4	5	2.5	4	4.66667
2093	A	OTU6_Psi_1	Plate 23	5	5	Col-0-Inoc	Col-0-Inoc	3	3	5	6	2.5	4	4.66667
2094	A	OTU6_Psi_1	Plate 23	6	5	Col-0-Inoc	Col-0-Inoc	.	.	.	.	2.5	4	4.66667
2095	A	OTU6_Psi_1	Plate 23	1	6	SAUB-C	SAUB-C-8	3	3	4	5	2.5	4	4.66667
2096	A	OTU6_Psi_1	Plate 23	2	6	SAUB-C	SAUB-C-8	3	1	1	1	2.5	4	4.66667
2097	A	OTU6_Psi_1	Plate 23	3	6	SAUB-C	SAUB-C-8	3	2	3	4	2.5	4	4.66667
2098	A	OTU6_Psi_1	Plate 23	4	6	SAUB-C	SAUB-C-8	3	3	3	4	2.5	4	4.66667
2099	A	OTU6_Psi_1	Plate 23	5	6	SAUB-C	SAUB-C-8	3	1	2	3	2.5	4	4.66667
2100	A	OTU6_Psi_1	Plate 23	6	6	SAUB-C	SAUB-C-8	3	2	3	5	2.5	4	4.66667
2101	A	OTU6_Psi_1	Plate 23	1	7	LABA-C	LABA-C-14	3	3	4	5	2.5	4	4.66667
2102	A	OTU6_Psi_1	Plate 23	2	7	LABA-C	LABA-C-14	3	2	3	3	2.5	4	4.66667
2103	A	OTU6_Psi_1	Plate 23	3	7	LABA-C	LABA-C-14	3	3	5	6	2.5	4	4.66667
2104	A	OTU6_Psi_1	Plate 23	4	7	LABA-C	LABA-C-14	3	2	3	4	2.5	4	4.66667
2105	A	OTU6_Psi_1	Plate 23	5	7	LABA-C	LABA-C-14	3	1	1	1	2.5	4	4.66667
2106	A	OTU6_Psi_1	Plate 23	6	7	LABA-C	LABA-C-14	4	1	1	.	2.5	4	4.66667
2113	A	OTU6_Psi_1	Plate 24	1	1	MAZA-A	MAZA-A-6	3	2	4	5	2.66667	4.16667	5.5
2114	A	OTU6_Psi_1	Plate 24	2	1	MAZA-A	MAZA-A-6	3	3	5	7	2.66667	4.16667	5.5
2115	A	OTU6_Psi_1	Plate 24	3	1	MAZA-A	MAZA-A-6	3	2	3	5	2.66667	4.16667	5.5
2116	A	OTU6_Psi_1	Plate 24	4	1	MAZA-A	MAZA-A-6	3	3	5	7	2.66667	4.16667	5.5
2117	A	OTU6_Psi_1	Plate 24	5	1	MAZA-A	MAZA-A-6	3	2	4	5	2.66667	4.16667	5.5
2118	A	OTU6_Psi_1	Plate 24	6	1	MAZA-A	MAZA-A-6	3	2	4	7	2.66667	4.16667	5.5
2119	A	OTU6_Psi_1	Plate 24	1	2	BARA-B	BARA-B-16	3	2	4	5	2.66667	4.16667	5.5
2120	A	OTU6_Psi_1	Plate 24	2	2	BARA-B	BARA-B-16	3	3	4	5	2.66667	4.16667	5.5
2121	A	OTU6_Psi_1	Plate 24	3	2	BARA-B	BARA-B-16	3	3	5	5	2.66667	4.16667	5.5
2122	A	OTU6_Psi_1	Plate 24	4	2	BARA-B	BARA-B-16	3	3	4	5	2.66667	4.16667	5.5
2123	A	OTU6_Psi_1	Plate 24	5	2	BARA-B	BARA-B-16	3	2	3	5	2.66667	4.16667	5.5
2124	A	OTU6_Psi_1	Plate 24	6	2	BARA-B	BARA-B-16	3	3	3	5	2.66667	4.16667	5.5
2125	A	OTU6_Psi_1	Plate 24	1	3	ANGE-B	ANGE-B-2	3	2	3	5	2.66667	4.16667	5.5
2126	A	OTU6_Psi_1	Plate 24	2	3	ANGE-B	ANGE-B-2	3	2	3	4	2.66667	4.16667	5.5
2127	A	OTU6_Psi_1	Plate 24	3	3	ANGE-B	ANGE-B-2	3	1	1	.	2.66667	4.16667	5.5
2128	A	OTU6_Psi_1	Plate 24	4	3	ANGE-B	ANGE-B-2	3	3	4	4	2.66667	4.16667	5.5
2129	A	OTU6_Psi_1	Plate 24	5	3	ANGE-B	ANGE-B-2	3	2	3	3	2.66667	4.16667	5.5
2130	A	OTU6_Psi_1	Plate 24	6	3	ANGE-B	ANGE-B-2	3	1	2	3	2.66667	4.16667	5.5
2131	A	OTU6_Psi_1	Plate 24	1	4	BELC-C	BELC-C-2	3	2	4	5	2.66667	4.16667	5.5
2132	A	OTU6_Psi_1	Plate 24	2	4	BELC-C	BELC-C-2	3	1	2	4	2.66667	4.16667	5.5
2133	A	OTU6_Psi_1	Plate 24	3	4	BELC-C	BELC-C-2	3	1	2	4	2.66667	4.16667	5.5
2134	A	OTU6_Psi_1	Plate 24	4	4	BELC-C	BELC-C-2	3	1	2	3	2.66667	4.16667	5.5
2135	A	OTU6_Psi_1	Plate 24	5	4	BELC-C	BELC-C-2	3	2	5	5	2.66667	4.16667	5.5
2136	A	OTU6_Psi_1	Plate 24	6	4	BELC-C	BELC-C-2	3	2	3	4	2.66667	4.16667	5.5
2137	A	OTU6_Psi_1	Plate 24	1	5	COLO-B	COLO-B-6	3	3	5	6	2.66667	4.16667	5.5
2138	A	OTU6_Psi_1	Plate 24	2	5	COLO-B	COLO-B-6	3	3	5	5	2.66667	4.16667	5.5
2139	A	OTU6_Psi_1	Plate 24	3	5	COLO-B	COLO-B-6	3	3	5	6	2.66667	4.16667	5.5
2140	A	OTU6_Psi_1	Plate 24	4	5	COLO-B	COLO-B-6	3	3	4	4	2.66667	4.16667	5.5
2141	A	OTU6_Psi_1	Plate 24	5	5	COLO-B	COLO-B-6	3	3	5	6	2.66667	4.16667	5.5
2142	A	OTU6_Psi_1	Plate 24	6	5	COLO-B	COLO-B-6	3	2	3	4	2.66667	4.16667	5.5
2143	A	OTU6_Psi_1	Plate 24	1	6	MONTI-A	MONTI-A-5	3	3	4	6	2.66667	4.16667	5.5
2144	A	OTU6_Psi_1	Plate 24	2	6	MONTI-A	MONTI-A-5	3	3	4	4	2.66667	4.16667	5.5
2145	A	OTU6_Psi_1	Plate 24	3	6	MONTI-A	MONTI-A-5	3	3	4	4	2.66667	4.16667	5.5
2146	A	OTU6_Psi_1	Plate 24	4	6	MONTI-A	MONTI-A-5	3	1	2	3	2.66667	4.16667	5.5
2147	A	OTU6_Psi_1	Plate 24	5	6	MONTI-A	MONTI-A-5	3	2	4	5	2.66667	4.16667	5.5
2148	A	OTU6_Psi_1	Plate 24	6	6	MONTI-A	MONTI-A-5	3	2	4	6	2.66667	4.16667	5.5
2149	A	OTU6_Psi_1	Plate 24	1	7	CIER-A	CIER-A-2	4	1	1	1	2.66667	4.16667	5.5
2150	A	OTU6_Psi_1	Plate 24	2	7	CIER-A	CIER-A-2	3	2	3	4	2.66667	4.16667	5.5
2151	A	OTU6_Psi_1	Plate 24	3	7	CIER-A	CIER-A-2	5	1	3	3	2.66667	4.16667	5.5
2152	A	OTU6_Psi_1	Plate 24	4	7	CIER-A	CIER-A-2	3	3	5	6	2.66667	4.16667	5.5
2153	A	OTU6_Psi_1	Plate 24	5	7	CIER-A	CIER-A-2	3	1	2	2	2.66667	4.16667	5.5
2154	A	OTU6_Psi_1	Plate 24	6	7	CIER-A	CIER-A-2	3	2	3	4	2.66667	4.16667	5.5
2161	B	Mock	Plate 1	1	1	MONB-A	MONB-A-11	3	3	4	5	2.83333	4.5	6
2162	B	Mock	Plate 1	2	1	MONB-A	MONB-A-11	5	1	1	1	2.83333	4.5	6
2163	B	Mock	Plate 1	3	1	MONB-A	MONB-A-11	3	3	4	6	2.83333	4.5	6
2164	B	Mock	Plate 1	4	1	MONB-A	MONB-A-11	3	1	1	1	2.83333	4.5	6
2165	B	Mock	Plate 1	5	1	MONB-A	MONB-A-11	3	2	5	6	2.83333	4.5	6
2166	B	Mock	Plate 1	6	1	MONB-A	MONB-A-11	3	2	3	4	2.83333	4.5	6
2167	B	Mock	Plate 1	1	2	DIEU-A	DIEU-A-7	3	2	2	3	2.83333	4.5	6
2168	B	Mock	Plate 1	2	2	DIEU-A	DIEU-A-7	3	1	1	1	2.83333	4.5	6
2169	B	Mock	Plate 1	3	2	DIEU-A	DIEU-A-7	3	3	4	6	2.83333	4.5	6
2170	B	Mock	Plate 1	4	2	DIEU-A	DIEU-A-7	3	2	4	6	2.83333	4.5	6
2171	B	Mock	Plate 1	5	2	DIEU-A	DIEU-A-7	3	2	4	6	2.83333	4.5	6
2172	B	Mock	Plate 1	6	2	DIEU-A	DIEU-A-7	3	1	1	1	2.83333	4.5	6
2173	B	Mock	Plate 1	1	3	CIER-A	CIER-A-10	3	2	4	4	2.83333	4.5	6
2174	B	Mock	Plate 1	2	3	CIER-A	CIER-A-10	3	3	4	5	2.83333	4.5	6
2175	B	Mock	Plate 1	3	3	CIER-A	CIER-A-10	3	2	3	4	2.83333	4.5	6
2176	B	Mock	Plate 1	4	3	CIER-A	CIER-A-10	3	2	4	5	2.83333	4.5	6
2177	B	Mock	Plate 1	5	3	CIER-A	CIER-A-10	3	3	4	5	2.83333	4.5	6
2178	B	Mock	Plate 1	6	3	CIER-A	CIER-A-10	3	1	1	1	2.83333	4.5	6
2179	B	Mock	Plate 1	1	4	CERN-A	CERN-A-2	3	3	5	6	2.83333	4.5	6
2180	B	Mock	Plate 1	2	4	CERN-A	CERN-A-2	3	1	1	1	2.83333	4.5	6
2181	B	Mock	Plate 1	3	4	CERN-A	CERN-A-2	3	3	5	6	2.83333	4.5	6
2182	B	Mock	Plate 1	4	4	CERN-A	CERN-A-2	3	3	5	6	2.83333	4.5	6
2183	B	Mock	Plate 1	5	4	CERN-A	CERN-A-2	5	1	1	1	2.83333	4.5	6
2184	B	Mock	Plate 1	6	4	CERN-A	CERN-A-2	.	.	.	.	2.83333	4.5	6
2185	B	Mock	Plate 1	1	5	GAIL-A	GAIL-A-3	4	1	1	1	2.83333	4.5	6
2186	B	Mock	Plate 1	2	5	GAIL-A	GAIL-A-3	3	2	4	5	2.83333	4.5	6
2187	B	Mock	Plate 1	3	5	GAIL-A	GAIL-A-3	3	3	4	4	2.83333	4.5	6
2188	B	Mock	Plate 1	4	5	GAIL-A	GAIL-A-3	3	3	4	5	2.83333	4.5	6
2189	B	Mock	Plate 1	5	5	GAIL-A	GAIL-A-3	3	3	3	4	2.83333	4.5	6
2190	B	Mock	Plate 1	6	5	GAIL-A	GAIL-A-3	3	3	4	5	2.83333	4.5	6
2191	B	Mock	Plate 1	1	6	MONTM-B	MONTM-B-16	3	2	4	5	2.83333	4.5	6
2192	B	Mock	Plate 1	2	6	MONTM-B	MONTM-B-16	3	3	4	6	2.83333	4.5	6
2193	B	Mock	Plate 1	3	6	MONTM-B	MONTM-B-16	3	3	4	4	2.83333	4.5	6
2194	B	Mock	Plate 1	4	6	MONTM-B	MONTM-B-16	3	3	4	5	2.83333	4.5	6
2195	B	Mock	Plate 1	5	6	MONTM-B	MONTM-B-16	3	3	4	5	2.83333	4.5	6
2196	B	Mock	Plate 1	6	6	MONTM-B	MONTM-B-16	3	3	5	6	2.83333	4.5	6
2197	B	Mock	Plate 1	1	7	LAMA-B	LAMA-B-2	.	1	1	.	2.83333	4.5	6
2198	B	Mock	Plate 1	2	7	LAMA-B	LAMA-B-2	5	1	1	1	2.83333	4.5	6
2199	B	Mock	Plate 1	3	7	LAMA-B	LAMA-B-2	5	1	1	1	2.83333	4.5	6
2200	B	Mock	Plate 1	4	7	LAMA-B	LAMA-B-2	4	1	1	1	2.83333	4.5	6
2201	B	Mock	Plate 1	5	7	LAMA-B	LAMA-B-2	.	.	.	.	2.83333	4.5	6
2202	B	Mock	Plate 1	6	7	LAMA-B	LAMA-B-2	5	1	1	.	2.83333	4.5	6
2209	B	Mock	Plate 2	1	1	LABA-B	LABA-B-17	3	3	4	6	2.33333	3.66667	4.5
2210	B	Mock	Plate 2	2	1	LABA-B	LABA-B-17	3	2	4	6	2.33333	3.66667	4.5
2211	B	Mock	Plate 2	3	1	LABA-B	LABA-B-17	.	.	.	.	2.33333	3.66667	4.5
2212	B	Mock	Plate 2	4	1	LABA-B	LABA-B-17	3	3	4	4	2.33333	3.66667	4.5
2213	B	Mock	Plate 2	5	1	LABA-B	LABA-B-17	3	3	4	5	2.33333	3.66667	4.5
2214	B	Mock	Plate 2	6	1	LABA-B	LABA-B-17	3	3	4	5	2.33333	3.66667	4.5
2215	B	Mock	Plate 2	1	2	FAYA-A	FAYA-A-12	3	3	5	7	2.33333	3.66667	4.5
2216	B	Mock	Plate 2	2	2	FAYA-A	FAYA-A-12	3	2	4	4	2.33333	3.66667	4.5
2217	B	Mock	Plate 2	3	2	FAYA-A	FAYA-A-12	3	3	4	5	2.33333	3.66667	4.5
2218	B	Mock	Plate 2	4	2	FAYA-A	FAYA-A-12	3	3	5	7	2.33333	3.66667	4.5
2219	B	Mock	Plate 2	5	2	FAYA-A	FAYA-A-12	3	3	4	5	2.33333	3.66667	4.5
2220	B	Mock	Plate 2	6	2	FAYA-A	FAYA-A-12	3	3	4	4	2.33333	3.66667	4.5
2221	B	Mock	Plate 2	1	3	BARA-B	BARA-B-10	3	3	5	7	2.33333	3.66667	4.5
2222	B	Mock	Plate 2	2	3	BARA-B	BARA-B-10	3	3	4	4	2.33333	3.66667	4.5
2223	B	Mock	Plate 2	3	3	BARA-B	BARA-B-10	3	3	4	6	2.33333	3.66667	4.5
2224	B	Mock	Plate 2	4	3	BARA-B	BARA-B-10	3	3	5	6	2.33333	3.66667	4.5
2225	B	Mock	Plate 2	5	3	BARA-B	BARA-B-10	3	2	3	3	2.33333	3.66667	4.5
2226	B	Mock	Plate 2	6	3	BARA-B	BARA-B-10	3	3	5	7	2.33333	3.66667	4.5
2227	B	Mock	Plate 2	1	4	VALE-A	VALE-A-12	3	2	3	3	2.33333	3.66667	4.5
2228	B	Mock	Plate 2	2	4	VALE-A	VALE-A-12	3	1	2	2	2.33333	3.66667	4.5
2229	B	Mock	Plate 2	3	4	VALE-A	VALE-A-12	3	3	4	4	2.33333	3.66667	4.5
2230	B	Mock	Plate 2	4	4	VALE-A	VALE-A-12	3	3	4	4	2.33333	3.66667	4.5
2231	B	Mock	Plate 2	5	4	VALE-A	VALE-A-12	3	2	4	5	2.33333	3.66667	4.5
2232	B	Mock	Plate 2	6	4	VALE-A	VALE-A-12	3	3	4	5	2.33333	3.66667	4.5
2233	B	Mock	Plate 2	1	5	MONF-A	MONF-A-14	3	2	4	7	2.33333	3.66667	4.5
2234	B	Mock	Plate 2	2	5	MONF-A	MONF-A-14	3	3	4	6	2.33333	3.66667	4.5
2235	B	Mock	Plate 2	3	5	MONF-A	MONF-A-14	3	2	4	5	2.33333	3.66667	4.5
2236	B	Mock	Plate 2	4	5	MONF-A	MONF-A-14	3	3	4	4	2.33333	3.66667	4.5
2237	B	Mock	Plate 2	5	5	MONF-A	MONF-A-14	3	3	4	5	2.33333	3.66667	4.5
2238	B	Mock	Plate 2	6	5	MONF-A	MONF-A-14	3	3	5	7	2.33333	3.66667	4.5
2239	B	Mock	Plate 2	1	6	LANT-C	LANT-C-8	4	2	3	4	2.33333	3.66667	4.5
2240	B	Mock	Plate 2	2	6	LANT-C	LANT-C-8	.	.	.	.	2.33333	3.66667	4.5
2241	B	Mock	Plate 2	3	6	LANT-C	LANT-C-8	3	2	2	4	2.33333	3.66667	4.5
2242	B	Mock	Plate 2	4	6	LANT-C	LANT-C-8	4	1	1	1	2.33333	3.66667	4.5
2243	B	Mock	Plate 2	5	6	LANT-C	LANT-C-8	3	3	5	6	2.33333	3.66667	4.5
2244	B	Mock	Plate 2	6	6	LANT-C	LANT-C-8	3	3	4	5	2.33333	3.66667	4.5
2245	B	Mock	Plate 2	1	7	LANT-C	LANT-C-2	3	2	3	5	2.33333	3.66667	4.5
2246	B	Mock	Plate 2	2	7	LANT-C	LANT-C-2	3	2	4	6	2.33333	3.66667	4.5
2247	B	Mock	Plate 2	3	7	LANT-C	LANT-C-2	3	3	4	5	2.33333	3.66667	4.5
2248	B	Mock	Plate 2	4	7	LANT-C	LANT-C-2	3	2	4	5	2.33333	3.66667	4.5
2249	B	Mock	Plate 2	5	7	LANT-C	LANT-C-2	3	2	3	4	2.33333	3.66667	4.5
2250	B	Mock	Plate 2	6	7	LANT-C	LANT-C-2	.	.	.	.	2.33333	3.66667	4.5
2257	B	Mock	Plate 3	1	1	CLAR-A	CLAR-A-5	3	3	4	6	2.5	4	5.33333
2258	B	Mock	Plate 3	2	1	CLAR-A	CLAR-A-5	3	2	3	4	2.5	4	5.33333
2259	B	Mock	Plate 3	3	1	CLAR-A	CLAR-A-5	3	2	3	4	2.5	4	5.33333
2260	B	Mock	Plate 3	4	1	CLAR-A	CLAR-A-5	3	3	5	7	2.5	4	5.33333
2261	B	Mock	Plate 3	5	1	CLAR-A	CLAR-A-5	3	2	5	7	2.5	4	5.33333
2262	B	Mock	Plate 3	6	1	CLAR-A	CLAR-A-5	3	3	4	4	2.5	4	5.33333
2263	B	Mock	Plate 3	1	2	SAUB-C	SAUB-C-7	3	2	4	7	2.5	4	5.33333
2264	B	Mock	Plate 3	2	2	SAUB-C	SAUB-C-7	3	2	4	6	2.5	4	5.33333
2265	B	Mock	Plate 3	3	2	SAUB-C	SAUB-C-7	3	2	3	4	2.5	4	5.33333
2266	B	Mock	Plate 3	4	2	SAUB-C	SAUB-C-7	3	3	5	7	2.5	4	5.33333
2267	B	Mock	Plate 3	5	2	SAUB-C	SAUB-C-7	3	3	4	6	2.5	4	5.33333
2268	B	Mock	Plate 3	6	2	SAUB-C	SAUB-C-7	3	3	5	7	2.5	4	5.33333
2269	B	Mock	Plate 3	1	3	CLAR-C	CLAR-C-1	4	1	1	1	2.5	4	5.33333
2270	B	Mock	Plate 3	2	3	CLAR-C	CLAR-C-1	4	1	1	1	2.5	4	5.33333
2271	B	Mock	Plate 3	3	3	CLAR-C	CLAR-C-1	3	1	1	2	2.5	4	5.33333
2272	B	Mock	Plate 3	4	3	CLAR-C	CLAR-C-1	4	1	2	3	2.5	4	5.33333
2273	B	Mock	Plate 3	5	3	CLAR-C	CLAR-C-1	3	1	1	1	2.5	4	5.33333
2274	B	Mock	Plate 3	6	3	CLAR-C	CLAR-C-1	3	2	3	3	2.5	4	5.33333
2275	B	Mock	Plate 3	1	4	COLO-A	COLO-A-14	3	2	3	4	2.5	4	5.33333
2276	B	Mock	Plate 3	2	4	COLO-A	COLO-A-14	3	3	4	4	2.5	4	5.33333
2277	B	Mock	Plate 3	3	4	COLO-A	COLO-A-14	3	3	3	4	2.5	4	5.33333
2278	B	Mock	Plate 3	4	4	COLO-A	COLO-A-14	3	2	4	5	2.5	4	5.33333
2279	B	Mock	Plate 3	5	4	COLO-A	COLO-A-14	3	3	5	6	2.5	4	5.33333
2280	B	Mock	Plate 3	6	4	COLO-A	COLO-A-14	3	3	5	7	2.5	4	5.33333
2281	B	Mock	Plate 3	1	6	MERV-B	MERV-B-17	3	3	5	7	2.5	4	5.33333
2282	B	Mock	Plate 3	2	6	MERV-B	MERV-B-17	3	2	3	5	2.5	4	5.33333
2283	B	Mock	Plate 3	3	6	MERV-B	MERV-B-17	3	2	3	4	2.5	4	5.33333
2284	B	Mock	Plate 3	4	6	MERV-B	MERV-B-17	3	3	5	6	2.5	4	5.33333
2285	B	Mock	Plate 3	5	6	MERV-B	MERV-B-17	3	3	5	7	2.5	4	5.33333
2286	B	Mock	Plate 3	6	6	MERV-B	MERV-B-17	3	2	4	4	2.5	4	5.33333
2287	B	Mock	Plate 3	1	7	CERN-A	CERN-A-12	3	2	2	4	2.5	4	5.33333
2288	B	Mock	Plate 3	2	7	CERN-A	CERN-A-12	3	3	5	5	2.5	4	5.33333
2289	B	Mock	Plate 3	3	7	CERN-A	CERN-A-12	3	3	5	6	2.5	4	5.33333
2290	B	Mock	Plate 3	4	7	CERN-A	CERN-A-12	3	3	4	5	2.5	4	5.33333
2291	B	Mock	Plate 3	5	7	CERN-A	CERN-A-12	3	3	4	5	2.5	4	5.33333
2292	B	Mock	Plate 3	6	7	CERN-A	CERN-A-12	3	2	5	7	2.5	4	5.33333
2299	B	Mock	Plate 4	1	1	MOUL-A	MOUL-A-4	3	3	4	4	2.5	4.16667	5.66667
2300	B	Mock	Plate 4	2	1	MOUL-A	MOUL-A-4	3	1	1	1	2.5	4.16667	5.66667
2301	B	Mock	Plate 4	3	1	MOUL-A	MOUL-A-4	3	3	4	6	2.5	4.16667	5.66667
2302	B	Mock	Plate 4	4	1	MOUL-A	MOUL-A-4	3	3	4	5	2.5	4.16667	5.66667
2303	B	Mock	Plate 4	5	1	MOUL-A	MOUL-A-4	3	3	4	5	2.5	4.16667	5.66667
2304	B	Mock	Plate 4	6	1	MOUL-A	MOUL-A-4	3	2	4	5	2.5	4.16667	5.66667
[truncated: 1,746 more rows]
